# Supplementary material for: Meeting the Unmet Needs of Individuals With Mental Disorders: Scoping Review on Peer-to-Peer Web-Based Interactions
Source: JMIR Ment Health. 2022 Dec 5;9(12):e36056. doi: 10.2196/36056 (PMC9788841; doi:10.2196/36056)
Supplement: Multimedia Appendix 10 [file mental_v9i12e36056_app10.xlsx]

## Sheet: codes
	instrumental	tangible	informational	practical tricks	warnings	related to medication	related to professional help	related to side effects	acceptance	positive	negative	network	encouraging disclosure	requesting engagement	appreciation / gratitude	small talks / socializing	verification the authenticity	relationship	confidentiality	encouragement / motivation	spiritual	situation appraisal	presence / companion	request for other kinds of support	clarifications	apologizing	referring to the rules	agression	reluctance / aversion	tension release / jokes	illegal advices	request for information	empathy / compassion	offering hope	request for opinions / suggestions	compliment	sharing self disclosure	behaviors promotion	referral	sarcastic comments	disagreement	rejection
instrumental	1.0***	0.02	0.07	-0.09	-0.13	0.18	-0.03	0.02	0.22	0.42**	0.22	0.15	0.08	0.06	-0.03	0.34**	-0.07	0.06	-0.13	-0.05	-0.02	-0.29*	0.14	0.2	0.13	0.06	0.06	0.42***	0.35**	-0.13	0.13	0.18	-0.02	0.18	-0.05	0.15	0.02	0.03	0.28*	0.26*	-0.13	0.06
tangible	0.02	1.0***	0.25	0.02	-0.06	-0.07	-0.18	-0.07	0.35**	-0.04	-0.17	0.17	-0.15	-0.06	-0.04	0.07	-0.04	0.24	-0.06	0.04	-0.08	-0.15	0.29*	0.22	0.16	-0.06	-0.06	-0.08	0.32*	0.55***	0.32*	-0.11	0.18	-0.1	0.29*	0.24	0.04	0.03	-0.21	0.09	0.24	-0.06
informational	0.07	0.25	1.0***	0.08	0.05	0.13	0.2	-0.03	0.08	-0.04	0.25	0.22	0.27*	0.21	-0.01	0.0	0.12	0.21	0.21	0.01	0.15	0.24	0.26*	0.03	0.03	-0.1	-0.1	-0.22	0.17	0.05	-0.02	0.14	0.18	-0.2	0.4**	-0.18	0.11	0.03	0.25	-0.04	0.21	-0.1
practical tricks	-0.09	0.02	0.08	1.0***	0.25	0.27*	0.32*	0.16	0.14	-0.14	-0.34**	0.19	-0.04	0.09	0.18	0.08	0.14	-0.22	-0.06	0.16	-0.16	0.16	-0.17	0.16	-0.04	0.09	-0.06	0.21	0.01	0.09	-0.18	0.18	0.37**	0.08	0.2	0.16	0.21	0.29*	0.02	0.23	0.25	-0.06
warnings	-0.13	-0.06	0.05	0.25	1.0***	-0.02	-0.11	0.24	-0.08	-0.16	-0.14	-0.2	-0.13	-0.05	-0.11	-0.1	0.57***	-0.05	-0.05	-0.05	-0.07	-0.13	-0.09	-0.01	-0.07	-0.05	-0.05	-0.07	-0.04	-0.05	-0.04	-0.18	-0.19	-0.09	0.03	0.0	-0.17	0.27*	-0.18	-0.09	-0.05	0.3*
related to medication	0.18	-0.07	0.13	0.27*	-0.02	1.0***	0.54***	0.21	-0.15	0.14	-0.01	0.01	0.39**	-0.18	0.11	0.16	-0.1	-0.18	-0.18	-0.18	0.01	0.18	-0.31*	-0.07	-0.11	-0.18	-0.02	0.27*	-0.15	0.14	0.05	0.29*	-0.04	0.04	0.47***	-0.09	0.09	-0.22	0.22	0.1	-0.18	0.14
related to professional help	-0.03	-0.18	0.2	0.32*	-0.11	0.54***	1.0***	0.1	-0.05	0.09	-0.09	0.32*	0.25	-0.11	0.02	-0.11	-0.15	0.05	0.2	-0.02	0.27*	0.3*	-0.06	0.0	0.02	0.05	0.05	0.14	-0.22	0.05	-0.03	0.32*	0.13	0.32*	0.23	-0.13	0.06	-0.16	0.37**	0.15	-0.11	0.05
related to side effects	0.02	-0.07	-0.03	0.16	0.24	0.21	0.1	1.0***	0.13	-0.19	-0.02	-0.14	0.01	-0.06	0.1	-0.12	0.49***	-0.06	-0.06	0.04	0.16	0.02	-0.11	-0.06	-0.08	-0.06	0.24	0.16	-0.05	0.24	0.32*	0.04	0.03	-0.1	-0.02	-0.19	0.19	0.2	-0.21	-0.11	-0.06	0.24
acceptance	0.22	0.35**	0.08	0.14	-0.08	-0.15	-0.05	0.13	1.0***	-0.24	-0.08	0.08	-0.06	0.18	-0.16	-0.15	-0.04	0.18	-0.08	-0.07	0.1	-0.18	0.19	0.22	0.3*	-0.08	0.18	-0.1	0.25	0.18	0.25	-0.14	0.22	-0.13	-0.08	0.0	-0.0	0.11	-0.26	0.03	0.43***	-0.08
positive	0.42**	-0.04	-0.04	-0.14	-0.16	0.14	0.09	-0.19	-0.24	1.0***	0.47***	0.35**	-0.05	0.0	0.09	0.41**	-0.09	-0.16	0.0	-0.24	-0.21	-0.2	-0.07	0.16	0.05	0.17	0.0	0.18	-0.13	0.0	-0.13	0.39**	0.05	0.19	-0.02	0.3*	0.25	-0.18	0.16	0.15	-0.16	0.0
negative	0.22	-0.17	0.25	-0.34**	-0.14	-0.01	-0.09	-0.02	-0.08	0.47***	1.0***	0.21	0.01	0.38**	-0.24	0.06	-0.08	-0.14	-0.14	-0.23	-0.19	-0.05	-0.14	0.02	-0.05	-0.14	0.2	0.09	0.09	0.03	0.09	0.33*	-0.03	-0.23	-0.12	0.06	0.1	0.07	-0.14	-0.02	0.2	0.03
network	0.15	0.17	0.22	0.19	-0.2	0.01	0.32*	-0.14	0.08	0.35**	0.21	1.0***	-0.01	0.14	0.24	0.16	-0.21	0.14	0.14	-0.01	0.05	0.24	0.14	0.22	0.05	0.14	0.14	0.05	-0.09	0.14	0.12	0.5***	0.28*	0.23	0.12	0.18	0.39**	-0.07	0.3*	0.02	0.14	-0.03
encouraging disclosure	0.08	-0.15	0.27*	-0.04	-0.13	0.39**	0.25	0.01	-0.06	-0.05	0.01	-0.01	1.0***	-0.13	0.0	-0.13	-0.07	0.23	0.23	-0.25	0.11	0.47***	0.12	-0.26	-0.17	-0.13	-0.13	-0.17	-0.11	-0.13	-0.11	0.2	-0.08	0.04	0.46***	-0.31*	0.05	-0.19	0.41**	-0.23	-0.13	-0.13
requesting engagement	0.06	-0.06	0.21	0.09	-0.05	-0.18	-0.11	-0.06	0.18	0.0	0.38**	0.14	-0.13	1.0***	-0.11	0.33*	-0.03	-0.05	-0.05	0.11	-0.07	-0.13	-0.09	-0.01	0.21	-0.05	0.3*	-0.07	-0.04	-0.05	-0.04	0.16	0.15	-0.09	-0.14	0.0	-0.0	0.46***	-0.01	-0.09	0.65***	-0.05
appreciation / gratitude	-0.03	-0.04	-0.01	0.18	-0.11	0.11	0.02	0.1	-0.16	0.09	-0.24	0.24	0.0	-0.11	1.0***	0.08	0.12	0.2	0.2	0.27*	0.14	0.3*	0.15	0.29*	-0.1	-0.11	-0.27*	0.02	-0.03	-0.11	-0.03	0.17	0.28*	0.22	0.07	0.09	0.51***	-0.24	0.22	0.05	-0.27*	-0.27*
small talks / socializing	0.34**	0.07	0.0	0.08	-0.1	0.16	-0.11	-0.12	-0.15	0.41**	0.06	0.16	-0.13	0.33*	0.08	1.0***	-0.06	-0.1	-0.1	0.2	-0.13	-0.23	-0.17	0.17	0.04	0.11	0.11	0.38**	-0.08	0.11	-0.08	0.18	-0.04	0.28*	-0.05	0.21	0.2	0.13	0.27*	0.24	0.11	0.11
verification the authenticity	-0.07	-0.04	0.12	0.14	0.57***	-0.1	-0.15	0.49***	-0.04	-0.09	-0.08	-0.21	-0.07	-0.03	0.12	-0.06	1.0***	-0.03	-0.03	-0.12	-0.04	-0.07	-0.05	-0.1	-0.04	-0.03	-0.03	-0.04	-0.03	-0.03	-0.03	-0.2	0.09	-0.05	-0.08	-0.09	0.09	0.26*	-0.1	-0.05	-0.03	-0.03
relationship	0.06	0.24	0.21	-0.22	-0.05	-0.18	0.05	-0.06	0.18	-0.16	-0.14	0.14	0.23	-0.05	0.2	-0.1	-0.03	1.0***	0.65***	0.11	0.48***	0.25	0.58***	0.31*	0.21	-0.05	-0.05	-0.07	0.38**	-0.05	0.38**	-0.01	0.15	0.39**	-0.14	-0.16	0.16	-0.12	0.15	-0.09	-0.05	-0.05
confidentiality	-0.13	-0.06	0.21	-0.06	-0.05	-0.18	0.2	-0.06	-0.08	0.0	-0.14	0.14	0.23	-0.05	0.2	-0.1	-0.03	0.65***	1.0***	0.27*	0.48***	0.25	0.58***	0.15	0.21	0.3*	-0.05	-0.07	-0.04	-0.05	-0.04	0.16	0.15	0.39**	0.03	-0.16	0.16	-0.12	0.31*	0.13	-0.05	-0.05
encouragement / motivation	-0.05	0.04	0.01	0.16	-0.05	-0.18	-0.02	0.04	-0.07	-0.24	-0.23	-0.01	-0.25	0.11	0.27*	0.2	-0.12	0.11	0.27*	1.0***	0.23	0.03	0.16	0.29*	-0.02	-0.05	-0.05	0.23	0.03	-0.05	-0.16	-0.09	0.03	0.21	-0.15	0.13	0.01	0.07	0.07	0.36**	0.11	-0.2
spiritual	-0.02	-0.08	0.15	-0.16	-0.07	0.01	0.27*	0.16	0.1	-0.21	-0.19	0.05	0.11	-0.07	0.14	-0.13	-0.04	0.48***	0.48***	0.23	1.0***	0.13	0.23	0.15	0.12	-0.07	-0.07	-0.09	-0.06	-0.07	-0.06	-0.06	0.2	0.26*	-0.19	-0.21	-0.05	-0.16	0.15	-0.12	-0.07	-0.07
situation appraisal	-0.29*	-0.15	0.24	0.16	-0.13	0.18	0.3*	0.02	-0.18	-0.2	-0.05	0.24	0.47***	-0.13	0.3*	-0.23	-0.07	0.25	0.25	0.03	0.13	1.0***	0.02	-0.15	-0.17	-0.13	-0.13	-0.17	-0.1	-0.13	-0.1	0.27*	0.35**	0.05	0.22	-0.29*	0.38**	-0.07	0.2	-0.1	-0.13	-0.13
presence / companion	0.14	0.29*	0.26*	-0.17	-0.09	-0.31*	-0.06	-0.11	0.19	-0.07	-0.14	0.14	0.12	-0.09	0.15	-0.17	-0.05	0.58***	0.58***	0.16	0.23	0.02	1.0***	0.22	0.23	0.13	-0.09	-0.12	0.2	-0.09	0.2	-0.06	0.15	0.16	-0.02	0.04	0.17	-0.08	0.11	-0.01	-0.09	-0.09
request for other kinds of support	0.2	0.22	0.03	0.16	-0.01	-0.07	0.0	-0.06	0.22	0.16	0.02	0.22	-0.26	-0.01	0.29*	0.17	-0.1	0.31*	0.15	0.29*	0.15	-0.15	0.22	1.0***	0.02	-0.18	-0.01	0.28*	0.25	0.15	0.05	0.2	0.17	0.27*	-0.14	0.31*	0.3*	-0.03	0.03	0.32*	0.15	-0.01
clarifications	0.13	0.16	0.03	-0.04	-0.07	-0.11	0.02	-0.08	0.3*	0.05	-0.05	0.05	-0.17	0.21	-0.1	0.04	-0.04	0.21	0.21	-0.02	0.12	-0.17	0.23	0.02	1.0***	0.48***	0.48***	-0.09	0.28*	-0.07	0.28*	-0.06	0.06	-0.11	-0.05	-0.21	0.08	0.15	0.02	0.06	0.21	0.21
apologizing	0.06	-0.06	-0.1	0.09	-0.05	-0.18	0.05	-0.06	-0.08	0.17	-0.14	0.14	-0.13	-0.05	-0.11	0.11	-0.03	-0.05	0.3*	-0.05	-0.07	-0.13	0.13	-0.18	0.48***	1.0***	0.3*	-0.07	-0.04	-0.05	-0.04	0.16	-0.02	-0.09	0.03	0.0	-0.0	0.27*	0.15	0.13	-0.05	0.3*
referring to the rules	0.06	-0.06	-0.1	-0.06	-0.05	-0.02	0.05	0.24	0.18	0.0	0.2	0.14	-0.13	0.3*	-0.27*	0.11	-0.03	-0.05	-0.05	-0.05	-0.07	-0.13	-0.09	-0.01	0.48***	0.3*	1.0***	0.21	-0.04	0.3*	0.38**	0.16	-0.19	-0.09	-0.14	-0.16	0.16	0.27*	-0.01	-0.09	0.3*	0.65***
agression	0.42***	-0.08	-0.22	0.21	-0.07	0.27*	0.14	0.16	-0.1	0.18	0.09	0.05	-0.17	-0.07	0.02	0.38**	-0.04	-0.07	-0.07	0.23	-0.09	-0.17	-0.12	0.28*	-0.09	-0.07	0.21	1.0***	0.28*	0.21	0.28*	0.21	0.06	0.45***	-0.19	0.31*	0.21	-0.01	0.15	0.59***	-0.07	0.21
reluctance / aversion	0.35**	0.32*	0.17	0.01	-0.04	-0.15	-0.22	-0.05	0.25	-0.13	0.09	-0.09	-0.11	-0.04	-0.03	-0.08	-0.03	0.38**	-0.04	0.03	-0.06	-0.1	0.2	0.25	0.28*	-0.04	-0.04	0.28*	1.0***	-0.04	0.48***	-0.08	0.12	-0.07	-0.12	0.07	0.13	0.14	-0.14	0.2	-0.04	-0.04
tension release / jokes	-0.13	0.55***	0.05	0.09	-0.05	0.14	0.05	0.24	0.18	0.0	0.03	0.14	-0.13	-0.05	-0.11	0.11	-0.03	-0.05	-0.05	-0.05	-0.07	-0.13	-0.09	0.15	-0.07	-0.05	0.3*	0.21	-0.04	1.0***	0.38**	-0.01	-0.02	-0.09	0.2	0.17	-0.0	-0.12	-0.18	0.13	0.3*	0.3*
illegal advices	0.13	0.32*	-0.02	-0.18	-0.04	0.05	-0.03	0.32*	0.25	-0.13	0.09	0.12	-0.11	-0.04	-0.03	-0.08	-0.03	0.38**	-0.04	-0.16	-0.06	-0.1	0.2	0.05	0.28*	-0.04	0.38**	0.28*	0.48***	0.38**	1.0***	-0.08	-0.09	-0.07	-0.12	-0.13	0.13	-0.1	-0.14	-0.08	-0.04	0.38**
request for information	0.18	-0.11	0.14	0.18	-0.18	0.29*	0.32*	0.04	-0.14	0.39**	0.33*	0.5***	0.2	0.16	0.17	0.18	-0.2	-0.01	0.16	-0.09	-0.06	0.27*	-0.06	0.2	-0.06	0.16	0.16	0.21	-0.08	-0.01	-0.08	1.0***	0.22	0.13	0.33*	0.07	0.56***	0.25	0.2	0.05	-0.01	0.16
empathy / compassion	-0.02	0.18	0.18	0.37**	-0.19	-0.04	0.13	0.03	0.22	0.05	-0.03	0.28*	-0.08	0.15	0.28*	-0.04	0.09	0.15	0.15	0.03	0.2	0.35**	0.15	0.17	0.06	-0.02	-0.19	0.06	0.12	-0.02	-0.09	0.22	1.0***	0.12	-0.11	0.29*	0.36**	0.14	-0.07	0.15	0.15	-0.36**
offering hope	0.18	-0.1	-0.2	0.08	-0.09	0.04	0.32*	-0.1	-0.13	0.19	-0.23	0.23	0.04	-0.09	0.22	0.28*	-0.05	0.39**	0.39**	0.21	0.26*	0.05	0.16	0.27*	-0.11	-0.09	-0.09	0.45***	-0.07	-0.09	-0.07	0.13	0.12	1.0***	-0.23	0.19	0.15	-0.19	0.27*	0.31*	-0.09	-0.09
request for opinions / suggestions	-0.05	0.29*	0.4**	0.2	0.03	0.47***	0.23	-0.02	-0.08	-0.02	-0.12	0.12	0.46***	-0.14	0.07	-0.05	-0.08	-0.14	0.03	-0.15	-0.19	0.22	-0.02	-0.14	-0.05	0.03	-0.14	-0.19	-0.12	0.2	-0.12	0.33*	-0.11	-0.23	1.0***	-0.18	0.02	-0.03	0.34**	-0.02	0.03	0.03
compliment	0.15	0.24	-0.18	0.16	0.0	-0.09	-0.13	-0.19	0.0	0.3*	0.06	0.18	-0.31*	0.0	0.09	0.21	-0.09	-0.16	-0.16	0.13	-0.21	-0.29*	0.04	0.31*	-0.21	0.0	-0.16	0.31*	0.07	0.17	-0.13	0.07	0.29*	0.19	-0.18	1.0***	0.1	0.01	-0.14	0.36**	0.0	-0.16
sharing self disclosure	0.02	0.04	0.11	0.21	-0.17	0.09	0.06	0.19	-0.0	0.25	0.1	0.39**	0.05	-0.0	0.51***	0.2	0.09	0.16	0.16	0.01	-0.05	0.38**	0.17	0.3*	0.08	-0.0	0.16	0.21	0.13	-0.0	0.13	0.56***	0.36**	0.15	0.02	0.1	1.0***	0.08	0.07	0.07	-0.17	-0.0
behaviors promotion	0.03	0.03	0.03	0.29*	0.27*	-0.22	-0.16	0.2	0.11	-0.18	0.07	-0.07	-0.19	0.46***	-0.24	0.13	0.26*	-0.12	-0.12	0.07	-0.16	-0.07	-0.08	-0.03	0.15	0.27*	0.27*	-0.01	0.14	-0.12	-0.1	0.25	0.14	-0.19	-0.03	0.01	0.08	1.0***	-0.21	-0.08	0.27*	0.27*
referral	0.28*	-0.21	0.25	0.02	-0.18	0.22	0.37**	-0.21	-0.26	0.16	-0.14	0.3*	0.41**	-0.01	0.22	0.27*	-0.1	0.15	0.31*	0.07	0.15	0.2	0.11	0.03	0.02	0.15	-0.01	0.15	-0.14	-0.18	-0.14	0.2	-0.07	0.27*	0.34**	-0.14	0.07	-0.21	1.0***	0.22	-0.18	-0.01
sarcastic comments	0.26*	0.09	-0.04	0.23	-0.09	0.1	0.15	-0.11	0.03	0.15	-0.02	0.02	-0.23	-0.09	0.05	0.24	-0.05	-0.09	0.13	0.36**	-0.12	-0.1	-0.01	0.32*	0.06	0.13	-0.09	0.59***	0.2	0.13	-0.08	0.05	0.15	0.31*	-0.02	0.36**	0.07	-0.08	0.22	1.0***	0.13	-0.09
disagreement	-0.13	0.24	0.21	0.25	-0.05	-0.18	-0.11	-0.06	0.43***	-0.16	0.2	0.14	-0.13	0.65***	-0.27*	0.11	-0.03	-0.05	-0.05	0.11	-0.07	-0.13	-0.09	0.15	0.21	-0.05	0.3*	-0.07	-0.04	0.3*	-0.04	-0.01	0.15	-0.09	0.03	0.0	-0.17	0.27*	-0.18	0.13	1.0***	-0.05
rejection	0.06	-0.06	-0.1	-0.06	0.3*	0.14	0.05	0.24	-0.08	0.0	0.03	-0.03	-0.13	-0.05	-0.27*	0.11	-0.03	-0.05	-0.05	-0.2	-0.07	-0.13	-0.09	-0.01	0.21	0.3*	0.65***	0.21	-0.04	0.3*	0.38**	0.16	-0.36**	-0.09	0.03	-0.16	-0.0	0.27*	-0.01	-0.09	-0.05	1.0***

## Sheet: codes - subgroups (disorders an
subgroup	codes removed due to no occurence in subgroup, always=0	codes removed due to no variance in subgroup, always=1
ED	['related to side effects', 'requesting engagement', 'small talks / socializing', 'verification the authenticity', 'relationship', 'referring to the rules', 'tension release / jokes', 'illegal advices', 'offering hope', 'disagreement', 'rejection']	NA
ED + not high quality	['warnings', 'related to side effects', 'requesting engagement', 'small talks / socializing', 'verification the authenticity', 'relationship', 'referring to the rules', 'tension release / jokes', 'illegal advices', 'offering hope', 'disagreement', 'rejection']	NA
DEP	['warnings', 'related to side effects', 'verification the authenticity', 'apologizing', 'referring to the rules', 'agression', 'reluctance / aversion', 'illegal advices', 'rejection']	NA
DEP + not high quality	['tangible', 'warnings', 'related to side effects', 'acceptance', 'requesting engagement', 'small talks / socializing', 'verification the authenticity', 'apologizing', 'referring to the rules', 'agression', 'reluctance / aversion', 'tension release / jokes', 'illegal advices', 'behaviors promotion', 'sarcastic comments', 'disagreement', 'rejection']	NA
PSU	['verification the authenticity', 'confidentiality', 'spiritual', 'apologizing', 'agression', 'tension release / jokes', 'offering hope', 'compliment', 'sarcastic comments']	NA
PSU + not high quality	['tangible', 'warnings', 'verification the authenticity', 'relationship', 'confidentiality', 'spiritual', 'apologizing', 'agression', 'reluctance / aversion', 'tension release / jokes', 'illegal advices', 'offering hope', 'compliment', 'sarcastic comments', 'rejection']	['sharing self disclosure']
high quality	['related to side effects', 'verification the authenticity', 'confidentiality', 'spiritual', 'apologizing', 'referring to the rules', 'agression']	NA
not high quality	NA	NA

## Sheet: codes (ED)
	instrumental	tangible	informational	practical tricks	warnings	related to medication	related to professional help	acceptance	positive	negative	network	encouraging disclosure	appreciation / gratitude	confidentiality	encouragement / motivation	spiritual	situation appraisal	presence / companion	request for other kinds of support	clarifications	apologizing	agression	reluctance / aversion	request for information	empathy / compassion	request for opinions / suggestions	compliment	sharing self disclosure	behaviors promotion	referral	sarcastic comments
instrumental	1.0***	-0.14	0.17	0.06	-0.14	0.53	-0.1	0.53	0.06	0.44	-0.25	0.78***	-0.45	-0.14	-0.44	-0.14	-0.27	0.15	0.15	-0.14	-0.14	0.53	0.53	0.17	0.1	0.15	0.44	-0.1	0.15	0.06	0.15
tangible	-0.14	1.0***	0.28	-0.18	-0.08	-0.08	-0.24	-0.08	-0.18	-0.18	0.24	-0.11	-0.24	-0.08	0.18	-0.08	-0.14	0.53	-0.14	-0.08	-0.08	-0.08	-0.08	0.28	0.24	0.53	0.44	0.32	0.53	-0.18	-0.14
informational	0.17	0.28	1.0***	0.0	-0.28	0.28	0.58*	-0.28	0.63*	0.63*	0.58*	0.0	-0.29	0.28	-0.32	0.28	0.17	0.17	-0.17	0.28	0.28	0.28	0.28	0.71**	0.58*	0.52	0.0	0.58*	0.17	0.32	0.17
practical tricks	0.06	-0.18	0.0	1.0***	0.44	-0.18	-0.23	-0.18	-0.05	-0.05	0.23	-0.26	0.09	0.44	0.4	-0.18	0.06	0.06	0.44	0.44	0.44	0.44	0.44	0.32	0.23	0.06	0.3	0.41	0.44	-0.05	0.44
warnings	-0.14	-0.08	-0.28	0.44	1.0***	-0.08	-0.24	-0.08	-0.18	-0.18	0.24	-0.11	-0.24	-0.08	0.18	-0.08	-0.14	-0.14	-0.14	-0.08	-0.08	-0.08	-0.08	-0.28	-0.32	-0.14	0.44	-0.24	-0.14	-0.18	-0.14
related to medication	0.53	-0.08	0.28	-0.18	-0.08	1.0***	0.32	-0.08	0.44	0.44	0.24	0.68**	-0.24	-0.08	-0.44	-0.08	-0.14	-0.14	-0.14	-0.08	-0.08	-0.08	-0.08	0.28	-0.32	0.53	-0.18	-0.24	-0.14	0.44	-0.14
related to professional help	-0.1	-0.24	0.58*	-0.23	-0.24	0.32	1.0***	-0.24	0.73**	0.41	0.46	0.06	-0.17	0.32	-0.41	0.32	0.25	-0.1	-0.1	0.32	0.32	-0.24	-0.24	0.29	0.17	0.25	-0.55*	0.12	-0.45	0.73**	0.25
acceptance	0.53	-0.08	-0.28	-0.18	-0.08	-0.08	-0.24	1.0***	-0.18	-0.18	-0.32	0.68**	-0.24	-0.08	-0.44	-0.08	-0.14	0.53	-0.14	-0.08	-0.08	-0.08	-0.08	-0.28	0.24	-0.14	0.44	-0.24	-0.14	-0.18	-0.14
positive	0.06	-0.18	0.63*	-0.05	-0.18	0.44	0.73**	-0.18	1.0***	0.65*	0.55*	0.19	-0.23	0.44	-0.65*	-0.18	0.44	0.06	-0.33	0.44	0.44	-0.18	-0.18	0.63*	0.23	0.44	-0.4	0.41	-0.33	0.3	0.06
negative	0.44	-0.18	0.63*	-0.05	-0.18	0.44	0.41	-0.18	0.65*	1.0***	0.23	0.19	-0.55*	-0.18	-0.65*	-0.18	0.44	-0.33	0.06	-0.18	-0.18	0.44	0.44	0.63*	0.23	0.06	-0.05	0.41	0.06	-0.05	0.06
network	-0.25	0.24	0.58*	0.23	0.24	0.24	0.46	-0.32	0.55*	0.23	1.0***	-0.06	-0.12	0.24	-0.23	0.24	0.45	0.1	-0.25	0.24	0.24	-0.32	-0.32	0.58*	0.42	0.45	-0.09	0.46	0.1	0.23	-0.25
encouraging disclosure	0.78***	-0.11	0.0	-0.26	-0.11	0.68**	0.06	0.68**	0.19	0.19	-0.06	1.0***	-0.35	-0.11	-0.65*	-0.11	-0.21	0.28	-0.21	-0.11	-0.11	-0.11	-0.11	0.0	-0.06	0.28	0.19	-0.35	-0.21	0.19	-0.21
appreciation / gratitude	-0.45	-0.24	-0.29	0.09	-0.24	-0.24	-0.17	-0.24	-0.23	-0.55*	-0.12	-0.35	1.0***	0.32	0.55*	0.32	-0.1	-0.1	-0.1	0.32	0.32	-0.24	-0.24	-0.29	-0.13	-0.1	-0.55*	-0.17	-0.1	0.09	-0.1
confidentiality	-0.14	-0.08	0.28	0.44	-0.08	-0.08	0.32	-0.08	0.44	-0.18	0.24	-0.11	0.32	1.0***	0.18	-0.08	-0.14	0.53	-0.14	1.0***	1.0***	-0.08	-0.08	0.28	0.24	0.53	-0.18	0.32	-0.14	0.44	0.53
encouragement / motivation	-0.44	0.18	-0.32	0.4	0.18	-0.44	-0.41	-0.44	-0.65*	-0.65*	-0.23	-0.65*	0.55*	0.18	1.0***	0.18	-0.44	-0.06	0.33	0.18	0.18	0.18	0.18	-0.32	-0.23	-0.06	0.05	-0.09	0.33	0.05	0.33
spiritual	-0.14	-0.08	0.28	-0.18	-0.08	-0.08	0.32	-0.08	-0.18	-0.18	0.24	-0.11	0.32	-0.08	0.18	1.0***	-0.14	-0.14	-0.14	-0.08	-0.08	-0.08	-0.08	-0.28	0.24	-0.14	-0.18	-0.24	-0.14	0.44	-0.14
situation appraisal	-0.27	-0.14	0.17	0.06	-0.14	-0.14	0.25	-0.14	0.44	0.44	0.45	-0.21	-0.1	-0.14	-0.44	-0.14	1.0***	-0.27	0.15	-0.14	-0.14	-0.14	-0.14	0.52	0.45	-0.27	-0.33	0.6*	0.15	-0.33	-0.27
presence / companion	0.15	0.53	0.17	0.06	-0.14	-0.14	-0.1	0.53	0.06	-0.33	0.1	0.28	-0.1	0.53	-0.06	-0.14	-0.27	1.0***	-0.27	0.53	0.53	-0.14	-0.14	0.17	0.45	0.58*	0.44	0.25	0.15	0.06	0.15
request for other kinds of support	0.15	-0.14	-0.17	0.44	-0.14	-0.14	-0.1	-0.14	-0.33	0.06	-0.25	-0.21	-0.1	-0.14	0.33	-0.14	0.15	-0.27	1.0***	-0.14	-0.14	0.53	0.53	0.17	0.1	-0.27	0.06	0.25	0.58*	0.06	0.58*
clarifications	-0.14	-0.08	0.28	0.44	-0.08	-0.08	0.32	-0.08	0.44	-0.18	0.24	-0.11	0.32	1.0***	0.18	-0.08	-0.14	0.53	-0.14	1.0***	1.0***	-0.08	-0.08	0.28	0.24	0.53	-0.18	0.32	-0.14	0.44	0.53
apologizing	-0.14	-0.08	0.28	0.44	-0.08	-0.08	0.32	-0.08	0.44	-0.18	0.24	-0.11	0.32	1.0***	0.18	-0.08	-0.14	0.53	-0.14	1.0***	1.0***	-0.08	-0.08	0.28	0.24	0.53	-0.18	0.32	-0.14	0.44	0.53
agression	0.53	-0.08	0.28	0.44	-0.08	-0.08	-0.24	-0.08	-0.18	0.44	-0.32	-0.11	-0.24	-0.08	0.18	-0.08	-0.14	-0.14	0.53	-0.08	-0.08	1.0***	1.0***	0.28	0.24	-0.14	0.44	0.32	0.53	-0.18	0.53
reluctance / aversion	0.53	-0.08	0.28	0.44	-0.08	-0.08	-0.24	-0.08	-0.18	0.44	-0.32	-0.11	-0.24	-0.08	0.18	-0.08	-0.14	-0.14	0.53	-0.08	-0.08	1.0***	1.0***	0.28	0.24	-0.14	0.44	0.32	0.53	-0.18	0.53
request for information	0.17	0.28	0.71**	0.32	-0.28	0.28	0.29	-0.28	0.63*	0.63*	0.58*	0.0	-0.29	0.28	-0.32	-0.28	0.52	0.17	0.17	0.28	0.28	0.28	0.28	1.0***	0.58*	0.52	0.0	0.87***	0.52	0.0	0.17
empathy / compassion	0.1	0.24	0.58*	0.23	-0.32	-0.32	0.17	0.24	0.23	0.23	0.42	-0.06	-0.13	0.24	-0.23	0.24	0.45	0.45	0.1	0.24	0.24	0.24	0.24	0.58*	1.0***	0.1	0.23	0.75**	0.45	-0.09	0.1
request for opinions / suggestions	0.15	0.53	0.52	0.06	-0.14	0.53	0.25	-0.14	0.44	0.06	0.45	0.28	-0.1	0.53	-0.06	-0.14	-0.27	0.58*	-0.27	0.53	0.53	-0.14	-0.14	0.52	0.1	1.0***	0.06	0.25	0.15	0.44	0.15
compliment	0.44	0.44	0.0	0.3	0.44	-0.18	-0.55*	0.44	-0.4	-0.05	-0.09	0.19	-0.55*	-0.18	0.05	-0.18	-0.33	0.44	0.06	-0.18	-0.18	0.44	0.44	0.0	0.23	0.06	1.0***	0.09	0.44	-0.4	0.06
sharing self disclosure	-0.1	0.32	0.58*	0.41	-0.24	-0.24	0.12	-0.24	0.41	0.41	0.46	-0.35	-0.17	0.32	-0.09	-0.24	0.6*	0.25	0.25	0.32	0.32	0.32	0.32	0.87***	0.75**	0.25	0.09	1.0***	0.6*	-0.23	0.25
behaviors promotion	0.15	0.53	0.17	0.44	-0.14	-0.14	-0.45	-0.14	-0.33	0.06	0.1	-0.21	-0.1	-0.14	0.33	-0.14	0.15	0.15	0.58*	-0.14	-0.14	0.53	0.53	0.52	0.45	0.15	0.44	0.6*	1.0***	-0.33	0.15
referral	0.06	-0.18	0.32	-0.05	-0.18	0.44	0.73**	-0.18	0.3	-0.05	0.23	0.19	0.09	0.44	0.05	0.44	-0.33	0.06	0.06	0.44	0.44	-0.18	-0.18	0.0	-0.09	0.44	-0.4	-0.23	-0.33	1.0***	0.44
sarcastic comments	0.15	-0.14	0.17	0.44	-0.14	-0.14	0.25	-0.14	0.06	0.06	-0.25	-0.21	-0.1	0.53	0.33	-0.14	-0.27	0.15	0.58*	0.53	0.53	0.53	0.53	0.17	0.1	0.15	0.06	0.25	0.15	0.44	1.0***

## Sheet: codes (ED + not HQ)
	instrumental	tangible	informational	practical tricks	related to medication	related to professional help	acceptance	positive	negative	network	encouraging disclosure	appreciation / gratitude	confidentiality	encouragement / motivation	spiritual	situation appraisal	presence / companion	request for other kinds of support	clarifications	apologizing	agression	reluctance / aversion	request for information	empathy / compassion	request for opinions / suggestions	compliment	sharing self disclosure	behaviors promotion	referral	sarcastic comments
instrumental	1.0***	-0.19	0.26	0.08	0.52	-0.04	0.52	0.24	0.77**	-0.15	0.77**	-0.67*	-0.19	-0.77**	-0.19	-0.19	0.08	0.08	-0.19	-0.19	0.52	0.52	0.26	0.15	0.08	0.54	-0.04	0.08	-0.04	0.08
tangible	-0.19	1.0***	0.35	-0.19	-0.1	-0.24	-0.1	-0.15	-0.15	0.35	-0.15	-0.35	-0.1	0.15	-0.1	-0.1	0.52	-0.19	-0.1	-0.1	-0.1	-0.1	0.35	0.29	0.52	0.52	0.42	0.52	-0.24	-0.19
informational	0.26	0.35	1.0***	0.26	0.35	0.45	-0.29	0.52	0.52	0.63*	0.04	-0.27	0.35	-0.04	0.35	-0.29	0.26	-0.15	0.35	0.35	0.35	0.35	0.63*	0.47	0.67*	0.26	0.45	0.26	0.45	0.26
practical tricks	0.08	-0.19	0.26	1.0***	-0.19	-0.04	-0.19	0.24	0.24	0.26	-0.29	0.15	0.52	0.29	-0.19	0.52	0.08	0.54	0.52	0.52	0.52	0.52	0.67*	0.56	0.08	0.08	0.81**	0.54	-0.04	0.54
related to medication	0.52	-0.1	0.35	-0.19	1.0***	0.42	-0.1	0.67*	0.67*	0.35	0.67*	-0.35	-0.1	-0.67*	-0.1	-0.1	-0.19	-0.19	-0.1	-0.1	-0.1	-0.1	0.35	-0.35	0.52	-0.19	-0.24	-0.19	0.42	-0.19
related to professional help	-0.04	-0.24	0.45	-0.04	0.42	1.0***	-0.24	0.62*	0.13	0.45	0.13	-0.07	0.42	-0.13	0.42	-0.24	-0.04	-0.04	0.42	0.42	-0.24	-0.24	0.07	-0.07	0.39	-0.46	-0.18	-0.46	1.0***	0.39
acceptance	0.52	-0.1	-0.29	-0.19	-0.1	-0.24	1.0***	-0.15	-0.15	-0.29	0.67*	-0.35	-0.1	-0.67*	-0.1	-0.1	0.52	-0.19	-0.1	-0.1	-0.1	-0.1	-0.29	0.29	-0.19	0.52	-0.24	-0.19	-0.24	-0.19
positive	0.24	-0.15	0.52	0.24	0.67*	0.62*	-0.15	1.0***	0.39	0.52	0.39	-0.04	0.67*	-0.39	-0.15	-0.15	0.24	-0.29	0.67*	0.67*	-0.15	-0.15	0.52	-0.04	0.77**	-0.29	0.13	-0.29	0.62*	0.24
negative	0.77**	-0.15	0.52	0.24	0.67*	0.13	-0.15	0.39	1.0***	0.04	0.39	-0.52	-0.15	-0.39	-0.15	-0.15	-0.29	0.24	-0.15	-0.15	0.67*	0.67*	0.52	-0.04	0.24	0.24	0.13	0.24	0.13	0.24
network	-0.15	0.35	0.63*	0.26	0.35	0.45	-0.29	0.52	0.04	1.0***	0.04	0.1	0.35	-0.04	0.35	0.35	0.26	-0.15	0.35	0.35	-0.29	-0.29	0.63*	0.47	0.67*	-0.15	0.45	0.26	0.45	-0.15
encouraging disclosure	0.77**	-0.15	0.04	-0.29	0.67*	0.13	0.67*	0.39	0.39	0.04	1.0***	-0.52	-0.15	-1.0***	-0.15	-0.15	0.24	-0.29	-0.15	-0.15	-0.15	-0.15	0.04	-0.04	0.24	0.24	-0.36	-0.29	0.13	-0.29
appreciation / gratitude	-0.67*	-0.35	-0.27	0.15	-0.35	-0.07	-0.35	-0.04	-0.52	0.1	-0.52	1.0***	0.29	0.52	0.29	0.29	-0.26	-0.26	0.29	0.29	-0.35	-0.35	-0.27	-0.1	-0.26	-0.67*	-0.07	-0.26	-0.07	-0.26
confidentiality	-0.19	-0.1	0.35	0.52	-0.1	0.42	-0.1	0.67*	-0.15	0.35	-0.15	0.29	1.0***	0.15	-0.1	-0.1	0.52	-0.19	1.0***	1.0***	-0.1	-0.1	0.35	0.29	0.52	-0.19	0.42	-0.19	0.42	0.52
encouragement / motivation	-0.77**	0.15	-0.04	0.29	-0.67*	-0.13	-0.67*	-0.39	-0.39	-0.04	-1.0***	0.52	0.15	1.0***	0.15	0.15	-0.24	0.29	0.15	0.15	0.15	0.15	-0.04	0.04	-0.24	-0.24	0.36	0.29	-0.13	0.29
spiritual	-0.19	-0.1	0.35	-0.19	-0.1	0.42	-0.1	-0.15	-0.15	0.35	-0.15	0.29	-0.1	0.15	1.0***	-0.1	-0.19	-0.19	-0.1	-0.1	-0.1	-0.1	-0.29	0.29	-0.19	-0.19	-0.24	-0.19	0.42	-0.19
situation appraisal	-0.19	-0.1	-0.29	0.52	-0.1	-0.24	-0.1	-0.15	-0.15	0.35	-0.15	0.29	-0.1	0.15	-0.1	1.0***	-0.19	0.52	-0.1	-0.1	-0.1	-0.1	0.35	0.29	-0.19	-0.19	0.42	0.52	-0.24	-0.19
presence / companion	0.08	0.52	0.26	0.08	-0.19	-0.04	0.52	0.24	-0.29	0.26	0.24	-0.26	0.52	-0.24	-0.19	-0.19	1.0***	-0.37	0.52	0.52	-0.19	-0.19	0.26	0.56	0.54	0.54	0.39	0.08	-0.04	0.08
request for other kinds of support	0.08	-0.19	-0.15	0.54	-0.19	-0.04	-0.19	-0.29	0.24	-0.15	-0.29	-0.26	-0.19	0.29	-0.19	0.52	-0.37	1.0***	-0.19	-0.19	0.52	0.52	0.26	0.15	-0.38	0.08	0.39	0.54	-0.04	0.54
clarifications	-0.19	-0.1	0.35	0.52	-0.1	0.42	-0.1	0.67*	-0.15	0.35	-0.15	0.29	1.0***	0.15	-0.1	-0.1	0.52	-0.19	1.0***	1.0***	-0.1	-0.1	0.35	0.29	0.52	-0.19	0.42	-0.19	0.42	0.52
apologizing	-0.19	-0.1	0.35	0.52	-0.1	0.42	-0.1	0.67*	-0.15	0.35	-0.15	0.29	1.0***	0.15	-0.1	-0.1	0.52	-0.19	1.0***	1.0***	-0.1	-0.1	0.35	0.29	0.52	-0.19	0.42	-0.19	0.42	0.52
agression	0.52	-0.1	0.35	0.52	-0.1	-0.24	-0.1	-0.15	0.67*	-0.29	-0.15	-0.35	-0.1	0.15	-0.1	-0.1	-0.19	0.52	-0.1	-0.1	1.0***	1.0***	0.35	0.29	-0.19	0.52	0.42	0.52	-0.24	0.52
reluctance / aversion	0.52	-0.1	0.35	0.52	-0.1	-0.24	-0.1	-0.15	0.67*	-0.29	-0.15	-0.35	-0.1	0.15	-0.1	-0.1	-0.19	0.52	-0.1	-0.1	1.0***	1.0***	0.35	0.29	-0.19	0.52	0.42	0.52	-0.24	0.52
request for information	0.26	0.35	0.63*	0.67*	0.35	0.07	-0.29	0.52	0.52	0.63*	0.04	-0.27	0.35	-0.04	-0.29	0.35	0.26	0.26	0.35	0.35	0.35	0.35	1.0***	0.47	0.67*	0.26	0.83**	0.67*	0.07	0.26
empathy / compassion	0.15	0.29	0.47	0.56	-0.35	-0.07	0.29	-0.04	-0.04	0.47	-0.04	-0.1	0.29	0.04	0.29	0.29	0.56	0.15	0.29	0.29	0.29	0.29	0.47	1.0***	0.15	0.56	0.69*	0.56	-0.07	0.15
request for opinions / suggestions	0.08	0.52	0.67*	0.08	0.52	0.39	-0.19	0.77**	0.24	0.67*	0.24	-0.26	0.52	-0.24	-0.19	-0.19	0.54	-0.38	0.52	0.52	-0.19	-0.19	0.67*	0.15	1.0***	0.08	0.39	0.08	0.39	0.08
compliment	0.54	0.52	0.26	0.08	-0.19	-0.46	0.52	-0.29	0.24	-0.15	0.24	-0.67*	-0.19	-0.24	-0.19	-0.19	0.54	0.08	-0.19	-0.19	0.52	0.52	0.26	0.56	0.08	1.0***	0.39	0.54	-0.46	0.08
sharing self disclosure	-0.04	0.42	0.45	0.81**	-0.24	-0.18	-0.24	0.13	0.13	0.45	-0.36	-0.07	0.42	0.36	-0.24	0.42	0.39	0.39	0.42	0.42	0.42	0.42	0.83**	0.69*	0.39	0.39	1.0***	0.81**	-0.18	0.39
behaviors promotion	0.08	0.52	0.26	0.54	-0.19	-0.46	-0.19	-0.29	0.24	0.26	-0.29	-0.26	-0.19	0.29	-0.19	0.52	0.08	0.54	-0.19	-0.19	0.52	0.52	0.67*	0.56	0.08	0.54	0.81**	1.0***	-0.46	0.08
referral	-0.04	-0.24	0.45	-0.04	0.42	1.0***	-0.24	0.62*	0.13	0.45	0.13	-0.07	0.42	-0.13	0.42	-0.24	-0.04	-0.04	0.42	0.42	-0.24	-0.24	0.07	-0.07	0.39	-0.46	-0.18	-0.46	1.0***	0.39
sarcastic comments	0.08	-0.19	0.26	0.54	-0.19	0.39	-0.19	0.24	0.24	-0.15	-0.29	-0.26	0.52	0.29	-0.19	-0.19	0.08	0.54	0.52	0.52	0.52	0.52	0.26	0.15	0.08	0.08	0.39	0.08	0.39	1.0***

## Sheet: codes (DEP)
	instrumental	tangible	informational	practical tricks	related to medication	related to professional help	acceptance	positive	negative	network	encouraging disclosure	requesting engagement	appreciation / gratitude	small talks / socializing	relationship	confidentiality	encouragement / motivation	spiritual	situation appraisal	presence / companion	request for other kinds of support	clarifications	tension release / jokes	request for information	empathy / compassion	offering hope	request for opinions / suggestions	compliment	sharing self disclosure	behaviors promotion	referral	sarcastic comments	disagreement
instrumental	1.0***	-0.13	0.32	-0.38	0.16	-0.0	-0.13	0.77**	0.77**	0.32	0.16	0.67*	-0.0	0.67*	-0.13	-0.13	-0.32	-0.2	-0.26	-0.2	-0.32	-0.13	-0.13	0.45	-0.26	-0.13	0.26	0.08	-0.08	0.67*	0.53	-0.13	-0.13
tangible	-0.13	1.0***	0.21	0.36	-0.21	-0.3	1.0***	-0.17	-0.17	0.21	-0.21	-0.09	-0.3	-0.09	-0.09	-0.09	-0.21	-0.13	-0.17	-0.13	0.43	-0.09	1.0***	-0.3	0.17	-0.09	0.52	0.36	-0.36	-0.09	-0.25	1.0***	1.0***
informational	0.32	0.21	1.0***	0.24	0.12	0.35	0.21	0.0	0.0	0.25	0.12	0.21	-0.0	0.21	0.21	0.21	0.12	-0.16	0.0	0.32	0.12	-0.43	0.21	-0.0	0.0	0.21	0.41	0.24	-0.24	0.21	0.6*	0.21	0.21
practical tricks	-0.38	0.36	0.24	1.0***	0.12	0.17	0.36	-0.49	-0.49	0.24	-0.24	-0.25	0.17	-0.25	-0.25	-0.25	0.12	-0.38	0.29	0.08	0.12	-0.25	0.36	-0.51	0.1	-0.25	0.29	-0.03	0.03	-0.25	-0.03	0.36	0.36
related to medication	0.16	-0.21	0.12	0.12	1.0***	0.71*	-0.21	-0.0	-0.0	-0.25	0.25	-0.21	-0.35	-0.21	-0.21	-0.21	-0.5	0.16	-0.0	-0.32	-0.5	0.43	-0.21	-0.0	0.0	-0.21	0.41	-0.6*	-0.48	-0.21	0.12	-0.21	-0.21
related to professional help	-0.0	-0.3	0.35	0.17	0.71*	1.0***	-0.3	-0.19	-0.19	0.0	0.35	-0.3	0.0	-0.3	0.3	0.3	-0.0	0.45	0.19	0.45	0.0	0.3	-0.3	-0.0	-0.19	0.3	0.19	-0.51	-0.17	-0.3	0.51	-0.3	-0.3
acceptance	-0.13	1.0***	0.21	0.36	-0.21	-0.3	1.0***	-0.17	-0.17	0.21	-0.21	-0.09	-0.3	-0.09	-0.09	-0.09	-0.21	-0.13	-0.17	-0.13	0.43	-0.09	1.0***	-0.3	0.17	-0.09	0.52	0.36	-0.36	-0.09	-0.25	1.0***	1.0***
positive	0.77**	-0.17	0.0	-0.49	-0.0	-0.19	-0.17	1.0***	1.0***	0.41	-0.0	0.52	0.19	0.52	-0.17	-0.17	-0.41	-0.26	-0.33	-0.26	-0.0	-0.17	-0.17	0.58*	-0.11	-0.17	0.11	0.29	0.1	0.52	0.29	-0.17	-0.17
negative	0.77**	-0.17	0.0	-0.49	-0.0	-0.19	-0.17	1.0***	1.0***	0.41	-0.0	0.52	0.19	0.52	-0.17	-0.17	-0.41	-0.26	-0.33	-0.26	-0.0	-0.17	-0.17	0.58*	-0.11	-0.17	0.11	0.29	0.1	0.52	0.29	-0.17	-0.17
network	0.32	0.21	0.25	0.24	-0.25	0.0	0.21	0.41	0.41	1.0***	0.12	0.21	0.71*	0.21	0.21	0.21	0.12	-0.16	0.41	0.32	0.5	-0.43	0.21	0.35	-0.0	0.21	0.41	0.24	0.48	0.21	0.6*	0.21	0.21
encouraging disclosure	0.16	-0.21	0.12	-0.24	0.25	0.35	-0.21	-0.0	-0.0	0.12	1.0***	-0.21	-0.0	-0.21	0.43	0.43	-0.13	0.16	0.41	0.16	-0.12	-0.21	-0.21	0.71*	-0.41	0.43	0.41	-0.6*	0.24	-0.21	0.48	-0.21	-0.21
requesting engagement	0.67*	-0.09	0.21	-0.25	-0.21	-0.3	-0.09	0.52	0.52	0.21	-0.21	1.0***	0.3	1.0***	-0.09	-0.09	-0.21	-0.13	-0.17	-0.13	-0.21	-0.09	-0.09	0.3	0.17	-0.09	-0.17	0.36	0.25	1.0***	0.36	-0.09	-0.09
appreciation / gratitude	-0.0	-0.3	-0.0	0.17	-0.35	0.0	-0.3	0.19	0.19	0.71*	-0.0	0.3	1.0***	0.3	0.3	0.3	0.35	-0.0	0.58*	0.45	0.35	-0.3	-0.3	0.33	0.19	0.3	-0.19	0.17	0.85***	0.3	0.51	-0.3	-0.3
small talks / socializing	0.67*	-0.09	0.21	-0.25	-0.21	-0.3	-0.09	0.52	0.52	0.21	-0.21	1.0***	0.3	1.0***	-0.09	-0.09	-0.21	-0.13	-0.17	-0.13	-0.21	-0.09	-0.09	0.3	0.17	-0.09	-0.17	0.36	0.25	1.0***	0.36	-0.09	-0.09
relationship	-0.13	-0.09	0.21	-0.25	-0.21	0.3	-0.09	-0.17	-0.17	0.21	0.43	-0.09	0.3	-0.09	1.0***	1.0***	0.43	0.67*	0.52	0.67*	0.43	-0.09	-0.09	0.3	0.17	1.0***	-0.17	-0.25	0.25	-0.09	0.36	-0.09	-0.09
confidentiality	-0.13	-0.09	0.21	-0.25	-0.21	0.3	-0.09	-0.17	-0.17	0.21	0.43	-0.09	0.3	-0.09	1.0***	1.0***	0.43	0.67*	0.52	0.67*	0.43	-0.09	-0.09	0.3	0.17	1.0***	-0.17	-0.25	0.25	-0.09	0.36	-0.09	-0.09
encouragement / motivation	-0.32	-0.21	0.12	0.12	-0.5	-0.0	-0.21	-0.41	-0.41	0.12	-0.13	-0.21	0.35	-0.21	0.43	0.43	1.0***	0.16	0.41	0.63*	0.25	-0.21	-0.21	-0.35	-0.0	0.43	-0.41	0.12	0.24	-0.21	0.12	-0.21	-0.21
spiritual	-0.2	-0.13	-0.16	-0.38	0.16	0.45	-0.13	-0.26	-0.26	-0.16	0.16	-0.13	-0.0	-0.13	0.67*	0.67*	0.16	1.0***	0.26	0.4	0.16	0.67*	-0.13	0.0	0.26	0.67*	-0.26	-0.38	-0.08	-0.13	0.08	-0.13	-0.13
situation appraisal	-0.26	-0.17	0.0	0.29	-0.0	0.19	-0.17	-0.33	-0.33	0.41	0.41	-0.17	0.58*	-0.17	0.52	0.52	0.41	0.26	1.0***	0.26	-0.0	-0.17	-0.17	0.19	0.33	0.52	0.11	-0.49	0.49	-0.17	0.29	-0.17	-0.17
presence / companion	-0.2	-0.13	0.32	0.08	-0.32	0.45	-0.13	-0.26	-0.26	0.32	0.16	-0.13	0.45	-0.13	0.67*	0.67*	0.63*	0.4	0.26	1.0***	0.63*	-0.13	-0.13	-0.0	-0.26	0.67*	-0.26	0.08	0.38	-0.13	0.53	-0.13	-0.13
request for other kinds of support	-0.32	0.43	0.12	0.12	-0.5	0.0	0.43	-0.0	-0.0	0.5	-0.12	-0.21	0.35	-0.21	0.43	0.43	0.25	0.16	-0.0	0.63*	1.0***	-0.21	0.43	-0.0	-0.0	0.43	0.0	0.48	0.24	-0.21	0.12	0.43	0.43
clarifications	-0.13	-0.09	-0.43	-0.25	0.43	0.3	-0.09	-0.17	-0.17	-0.43	-0.21	-0.09	-0.3	-0.09	-0.09	-0.09	-0.21	0.67*	-0.17	-0.13	-0.21	1.0***	-0.09	-0.3	0.17	-0.09	-0.17	-0.25	-0.36	-0.09	-0.25	-0.09	-0.09
tension release / jokes	-0.13	1.0***	0.21	0.36	-0.21	-0.3	1.0***	-0.17	-0.17	0.21	-0.21	-0.09	-0.3	-0.09	-0.09	-0.09	-0.21	-0.13	-0.17	-0.13	0.43	-0.09	1.0***	-0.3	0.17	-0.09	0.52	0.36	-0.36	-0.09	-0.25	1.0***	1.0***
request for information	0.45	-0.3	-0.0	-0.51	-0.0	-0.0	-0.3	0.58*	0.58*	0.35	0.71*	0.3	0.33	0.3	0.3	0.3	-0.35	0.0	0.19	-0.0	-0.0	-0.3	-0.3	1.0***	-0.19	0.3	0.19	-0.17	0.51	0.3	0.51	-0.3	-0.3
empathy / compassion	-0.26	0.17	0.0	0.1	0.0	-0.19	0.17	-0.11	-0.11	-0.0	-0.41	0.17	0.19	0.17	0.17	0.17	-0.0	0.26	0.33	-0.26	-0.0	0.17	0.17	-0.19	1.0***	0.17	-0.11	0.1	-0.1	0.17	-0.29	0.17	0.17
offering hope	-0.13	-0.09	0.21	-0.25	-0.21	0.3	-0.09	-0.17	-0.17	0.21	0.43	-0.09	0.3	-0.09	1.0***	1.0***	0.43	0.67*	0.52	0.67*	0.43	-0.09	-0.09	0.3	0.17	1.0***	-0.17	-0.25	0.25	-0.09	0.36	-0.09	-0.09
request for opinions / suggestions	0.26	0.52	0.41	0.29	0.41	0.19	0.52	0.11	0.11	0.41	0.41	-0.17	-0.19	-0.17	-0.17	-0.17	-0.41	-0.26	0.11	-0.26	0.0	-0.17	0.52	0.19	-0.11	-0.17	1.0***	-0.1	-0.29	-0.17	0.29	0.52	0.52
compliment	0.08	0.36	0.24	-0.03	-0.6*	-0.51	0.36	0.29	0.29	0.24	-0.6*	0.36	0.17	0.36	-0.25	-0.25	0.12	-0.38	-0.49	0.08	0.48	-0.25	0.36	-0.17	0.1	-0.25	-0.1	1.0***	0.03	0.36	-0.03	0.36	0.36
sharing self disclosure	-0.08	-0.36	-0.24	0.03	-0.48	-0.17	-0.36	0.1	0.1	0.48	0.24	0.25	0.85***	0.25	0.25	0.25	0.24	-0.08	0.49	0.38	0.24	-0.36	-0.36	0.51	-0.1	0.25	-0.29	0.03	1.0***	0.25	0.37	-0.36	-0.36
behaviors promotion	0.67*	-0.09	0.21	-0.25	-0.21	-0.3	-0.09	0.52	0.52	0.21	-0.21	1.0***	0.3	1.0***	-0.09	-0.09	-0.21	-0.13	-0.17	-0.13	-0.21	-0.09	-0.09	0.3	0.17	-0.09	-0.17	0.36	0.25	1.0***	0.36	-0.09	-0.09
referral	0.53	-0.25	0.6*	-0.03	0.12	0.51	-0.25	0.29	0.29	0.6*	0.48	0.36	0.51	0.36	0.36	0.36	0.12	0.08	0.29	0.53	0.12	-0.25	-0.25	0.51	-0.29	0.36	0.29	-0.03	0.37	0.36	1.0***	-0.25	-0.25
sarcastic comments	-0.13	1.0***	0.21	0.36	-0.21	-0.3	1.0***	-0.17	-0.17	0.21	-0.21	-0.09	-0.3	-0.09	-0.09	-0.09	-0.21	-0.13	-0.17	-0.13	0.43	-0.09	1.0***	-0.3	0.17	-0.09	0.52	0.36	-0.36	-0.09	-0.25	1.0***	1.0***
disagreement	-0.13	1.0***	0.21	0.36	-0.21	-0.3	1.0***	-0.17	-0.17	0.21	-0.21	-0.09	-0.3	-0.09	-0.09	-0.09	-0.21	-0.13	-0.17	-0.13	0.43	-0.09	1.0***	-0.3	0.17	-0.09	0.52	0.36	-0.36	-0.09	-0.25	1.0***	1.0***

## Sheet: codes (DEP + not HQ)
	instrumental	informational	practical tricks	related to medication	related to professional help	positive	negative	network	encouraging disclosure	appreciation / gratitude	relationship	confidentiality	encouragement / motivation	spiritual	situation appraisal	presence / companion	request for other kinds of support	clarifications	request for information	empathy / compassion	offering hope	request for opinions / suggestions	compliment	sharing self disclosure	referral
instrumental	1.0***	0.29	-0.29	0.49	0.29	0.65	0.65	0.22	0.49	-0.49	-0.14	-0.14	-0.38	-0.22	-0.29	-0.22	-0.29	-0.14	0.38	-0.65	-0.14	0.65	-0.29	-0.49	0.38
informational	0.29	1.0***	0.07	0.07	0.47	-0.15	-0.15	0.15	0.6	-0.07	0.29	0.29	0.26	-0.15	0.07	0.45	0.07	-0.49	0.26	-0.45	0.29	0.45	0.07	-0.07	0.77*
practical tricks	-0.29	0.07	1.0***	-0.07	0.07	-0.45	-0.45	0.45	-0.07	0.6	-0.29	-0.29	0.26	-0.45	0.47	0.15	-0.07	-0.29	-0.26	-0.15	-0.29	0.15	-0.07	0.6	0.26
related to medication	0.49	0.07	-0.07	1.0***	0.6	0.15	0.15	-0.15	0.47	-0.47	-0.29	-0.29	-0.77*	0.15	-0.07	-0.45	-0.6	0.49	0.26	-0.15	-0.29	0.75*	-0.6	-0.47	0.26
related to professional help	0.29	0.47	0.07	0.6	1.0***	-0.15	-0.15	0.15	0.6	-0.07	0.29	0.29	-0.26	0.45	0.07	0.45	0.07	0.29	0.26	-0.45	0.29	0.45	-0.47	-0.07	0.77*
positive	0.65	-0.15	-0.45	0.15	-0.15	1.0***	1.0***	0.33	0.15	-0.15	-0.22	-0.22	-0.58	-0.33	-0.45	-0.33	0.15	-0.22	0.58	-0.33	-0.22	0.33	0.15	-0.15	0.0
negative	0.65	-0.15	-0.45	0.15	-0.15	1.0***	1.0***	0.33	0.15	-0.15	-0.22	-0.22	-0.58	-0.33	-0.45	-0.33	0.15	-0.22	0.58	-0.33	-0.22	0.33	0.15	-0.15	0.0
network	0.22	0.15	0.45	-0.15	0.15	0.33	0.33	1.0***	0.45	0.75*	0.22	0.22	0.0	-0.33	0.45	0.33	0.45	-0.65	0.58	-0.33	0.22	0.33	-0.15	0.75*	0.58
encouraging disclosure	0.49	0.6	-0.07	0.47	0.6	0.15	0.15	0.45	1.0***	0.07	0.49	0.49	-0.26	0.15	0.47	0.15	-0.07	-0.29	0.77*	-0.15	0.49	0.75*	-0.6	0.07	0.77*
appreciation / gratitude	-0.49	-0.07	0.6	-0.47	-0.07	-0.15	-0.15	0.75*	0.07	1.0***	0.29	0.29	0.26	-0.15	0.6	0.45	0.6	-0.49	0.26	0.15	0.29	-0.15	0.07	1.0***	0.26
relationship	-0.14	0.29	-0.29	-0.29	0.29	-0.22	-0.22	0.22	0.49	0.29	1.0***	1.0***	0.38	0.65	0.49	0.65	0.49	-0.14	0.38	0.22	1.0***	-0.22	-0.29	0.29	0.38
confidentiality	-0.14	0.29	-0.29	-0.29	0.29	-0.22	-0.22	0.22	0.49	0.29	1.0***	1.0***	0.38	0.65	0.49	0.65	0.49	-0.14	0.38	0.22	1.0***	-0.22	-0.29	0.29	0.38
encouragement / motivation	-0.38	0.26	0.26	-0.77*	-0.26	-0.58	-0.58	0.0	-0.26	0.26	0.38	0.38	1.0***	0.0	0.26	0.58	0.26	-0.38	-0.5	0.0	0.38	-0.58	0.26	0.26	0.0
spiritual	-0.22	-0.15	-0.45	0.15	0.45	-0.33	-0.33	-0.33	0.15	-0.15	0.65	0.65	0.0	1.0***	0.15	0.33	0.15	0.65	0.0	0.33	0.65	-0.33	-0.45	-0.15	0.0
situation appraisal	-0.29	0.07	0.47	-0.07	0.07	-0.45	-0.45	0.45	0.47	0.6	0.49	0.49	0.26	0.15	1.0***	0.15	-0.07	-0.29	0.26	0.45	0.49	0.15	-0.6	0.6	0.26
presence / companion	-0.22	0.45	0.15	-0.45	0.45	-0.33	-0.33	0.33	0.15	0.45	0.65	0.65	0.58	0.33	0.15	1.0***	0.75*	-0.22	0.0	-0.33	0.65	-0.33	0.15	0.45	0.58
request for other kinds of support	-0.29	0.07	-0.07	-0.6	0.07	0.15	0.15	0.45	-0.07	0.6	0.49	0.49	0.26	0.15	-0.07	0.75*	1.0***	-0.29	0.26	-0.15	0.49	-0.45	0.47	0.6	0.26
clarifications	-0.14	-0.49	-0.29	0.49	0.29	-0.22	-0.22	-0.65	-0.29	-0.49	-0.14	-0.14	-0.38	0.65	-0.29	-0.22	-0.29	1.0***	-0.38	0.22	-0.14	-0.22	-0.29	-0.49	-0.38
request for information	0.38	0.26	-0.26	0.26	0.26	0.58	0.58	0.58	0.77*	0.26	0.38	0.38	-0.5	0.0	0.26	0.0	0.26	-0.38	1.0***	-0.0	0.38	0.58	-0.26	0.26	0.5
empathy / compassion	-0.65	-0.45	-0.15	-0.15	-0.45	-0.33	-0.33	-0.33	-0.15	0.15	0.22	0.22	0.0	0.33	0.45	-0.33	-0.15	0.22	-0.0	1.0***	0.22	-0.33	-0.15	0.15	-0.58
offering hope	-0.14	0.29	-0.29	-0.29	0.29	-0.22	-0.22	0.22	0.49	0.29	1.0***	1.0***	0.38	0.65	0.49	0.65	0.49	-0.14	0.38	0.22	1.0***	-0.22	-0.29	0.29	0.38
request for opinions / suggestions	0.65	0.45	0.15	0.75*	0.45	0.33	0.33	0.33	0.75*	-0.15	-0.22	-0.22	-0.58	-0.33	0.15	-0.33	-0.45	-0.22	0.58	-0.33	-0.22	1.0***	-0.45	-0.15	0.58
compliment	-0.29	0.07	-0.07	-0.6	-0.47	0.15	0.15	-0.15	-0.6	0.07	-0.29	-0.29	0.26	-0.45	-0.6	0.15	0.47	-0.29	-0.26	-0.15	-0.29	-0.45	1.0***	0.07	-0.26
sharing self disclosure	-0.49	-0.07	0.6	-0.47	-0.07	-0.15	-0.15	0.75*	0.07	1.0***	0.29	0.29	0.26	-0.15	0.6	0.45	0.6	-0.49	0.26	0.15	0.29	-0.15	0.07	1.0***	0.26
referral	0.38	0.77*	0.26	0.26	0.77*	0.0	0.0	0.58	0.77*	0.26	0.38	0.38	0.0	0.0	0.26	0.58	0.26	-0.38	0.5	-0.58	0.38	0.58	-0.26	0.26	1.0***

## Sheet: codes (PSU)
	instrumental	tangible	informational	practical tricks	warnings	related to medication	related to professional help	related to side effects	acceptance	positive	negative	network	encouraging disclosure	requesting engagement	appreciation / gratitude	small talks / socializing	relationship	encouragement / motivation	situation appraisal	presence / companion	request for other kinds of support	clarifications	referring to the rules	reluctance / aversion	illegal advices	request for information	empathy / compassion	request for opinions / suggestions	sharing self disclosure	behaviors promotion	referral	disagreement	rejection
instrumental	1.0***	0.66	0.19	-0.6	-0.19	-0.48	-0.48	-0.19	0.36	0.36	0.06	0.38	-0.38	-0.29	0.48	-0.38	0.66	-0.48	-0.29	1.0***	0.48	0.36	-0.19	0.66	0.66	-0.36	0.38	-0.48	0.29	-0.48	-0.29	-0.29	-0.19
tangible	0.66	1.0***	0.13	-0.4	-0.13	-0.32	-0.32	-0.13	0.66	-0.19	-0.32	0.25	-0.25	-0.19	0.32	-0.25	1.0***	-0.32	-0.19	0.66	0.32	0.66	-0.12	1.0***	1.0***	-0.66	0.25	-0.32	0.19	-0.32	-0.19	-0.19	-0.13
informational	0.19	0.13	1.0***	-0.32	0.13	-0.4	-0.4	-1.0***	0.19	0.19	0.32	0.5	-0.5	0.19	-0.32	0.25	0.13	-0.4	-0.66	0.19	0.4	0.19	0.13	0.13	0.13	-0.19	-0.25	-0.4	-0.19	-0.4	0.19	0.19	0.13
practical tricks	-0.6	-0.4	-0.32	1.0***	0.32	0.35	0.8**	0.32	-0.06	-0.6	-0.1	-0.16	0.16	0.48	-0.35	-0.32	-0.4	0.35	0.48	-0.6	-0.35	-0.06	0.32	-0.4	-0.4	0.6	0.32	0.35	-0.48	0.8**	-0.06	0.48	0.32
warnings	-0.19	-0.13	0.13	0.32	1.0***	0.4	0.4	-0.13	-0.19	-0.19	-0.32	-0.5	-0.25	-0.19	-0.4	-0.25	-0.12	-0.32	-0.19	-0.19	0.32	-0.19	-0.12	-0.12	-0.12	0.19	-0.5	0.4	-0.66	0.4	-0.19	-0.19	1.0***
related to medication	-0.48	-0.32	-0.4	0.35	0.4	1.0***	0.55	0.4	-0.48	0.06	-0.35	-0.79*	0.79*	-0.48	-0.1	-0.16	-0.32	-0.35	0.6	-0.48	-0.55	-0.48	-0.32	-0.32	-0.32	-0.06	-0.32	0.55	-0.06	0.1	0.06	-0.48	0.4
related to professional help	-0.48	-0.32	-0.4	0.8**	0.4	0.55	1.0***	0.4	0.06	-0.48	-0.35	-0.32	0.32	0.06	-0.1	-0.63	-0.32	0.1	0.6	-0.48	-0.1	0.06	0.4	-0.32	-0.32	0.48	0.16	0.55	-0.06	0.55	0.06	0.06	0.4
related to side effects	-0.19	-0.13	-1.0***	0.32	-0.13	0.4	0.4	1.0***	-0.19	-0.19	-0.32	-0.5	0.5	-0.19	0.32	-0.25	-0.13	0.4	0.66	-0.19	-0.4	-0.19	-0.13	-0.13	-0.13	0.19	0.25	0.4	0.19	0.4	-0.19	-0.19	-0.13
acceptance	0.36	0.66	0.19	-0.06	-0.19	-0.48	0.06	-0.19	1.0***	-0.29	0.06	0.38	-0.38	0.36	-0.06	-0.38	0.66	0.06	-0.29	0.36	0.48	1.0***	0.66	0.66	0.66	-0.36	0.38	-0.48	0.29	0.06	-0.29	0.36	-0.19
positive	0.36	-0.19	0.19	-0.6	-0.19	0.06	-0.48	-0.19	-0.29	1.0***	0.6	-0.19	0.19	-0.29	-0.06	0.19	-0.19	-0.48	-0.29	0.36	-0.06	-0.29	-0.19	-0.19	-0.19	-0.36	-0.19	-0.48	0.29	-0.48	-0.29	-0.29	-0.19
negative	0.06	-0.32	0.32	-0.1	-0.32	-0.35	-0.35	-0.32	0.06	0.6	1.0***	0.16	-0.16	0.6	-0.55	0.32	-0.32	0.1	-0.48	0.06	-0.1	0.06	0.4	-0.32	-0.32	-0.06	0.16	-0.8**	-0.06	0.1	-0.48	0.6	-0.32
network	0.38	0.25	0.5	-0.16	-0.5	-0.79*	-0.32	-0.5	0.38	-0.19	0.16	1.0***	-0.5	0.38	0.32	-0.0	0.25	0.16	-0.19	0.38	0.32	0.38	0.25	0.25	0.25	0.19	0.5	-0.32	0.19	-0.32	0.38	0.38	-0.5
encouraging disclosure	-0.38	-0.25	-0.5	0.16	-0.25	0.79*	0.32	0.5	-0.38	0.19	-0.16	-0.5	1.0***	-0.38	0.16	0.0	-0.25	-0.16	0.76*	-0.38	-0.79*	-0.38	-0.25	-0.25	-0.25	-0.19	0.0	0.32	0.38	-0.16	0.19	-0.38	-0.25
requesting engagement	-0.29	-0.19	0.19	0.48	-0.19	-0.48	0.06	-0.19	0.36	-0.29	0.6	0.38	-0.38	1.0***	-0.6	0.19	-0.19	0.6	-0.29	-0.29	-0.06	0.36	0.66	-0.19	-0.19	0.29	0.38	-0.48	-0.36	0.6	-0.29	1.0***	-0.19
appreciation / gratitude	0.48	0.32	-0.32	-0.35	-0.4	-0.1	-0.1	0.32	-0.06	-0.06	-0.55	0.32	0.16	-0.6	1.0***	-0.32	0.32	-0.1	0.48	0.48	0.1	-0.06	-0.4	0.32	0.32	0.06	0.32	0.35	0.6	-0.55	0.48	-0.6	-0.4
small talks / socializing	-0.38	-0.25	0.25	-0.32	-0.25	-0.16	-0.63	-0.25	-0.38	0.19	0.32	-0.0	0.0	0.19	-0.32	1.0***	-0.25	0.32	-0.38	-0.38	-0.32	-0.38	-0.25	-0.25	-0.25	-0.19	-0.5	-0.16	-0.19	-0.16	0.19	0.19	-0.25
relationship	0.66	1.0***	0.13	-0.4	-0.12	-0.32	-0.32	-0.13	0.66	-0.19	-0.32	0.25	-0.25	-0.19	0.32	-0.25	1.0***	-0.32	-0.19	0.66	0.32	0.66	-0.12	1.0***	1.0***	-0.66	0.25	-0.32	0.19	-0.32	-0.19	-0.19	-0.13
encouragement / motivation	-0.48	-0.32	-0.4	0.35	-0.32	-0.35	0.1	0.4	0.06	-0.48	0.1	0.16	-0.16	0.6	-0.1	0.32	-0.32	1.0***	0.06	-0.48	-0.1	0.06	0.4	-0.32	-0.32	0.48	0.16	0.1	-0.06	0.55	0.06	0.6	-0.32
situation appraisal	-0.29	-0.19	-0.66	0.48	-0.19	0.6	0.6	0.66	-0.29	-0.29	-0.48	-0.19	0.76*	-0.29	0.48	-0.38	-0.19	0.06	1.0***	-0.29	-0.6	-0.29	-0.19	-0.19	-0.19	0.29	0.38	0.6	0.29	0.06	0.36	-0.29	-0.19
presence / companion	1.0***	0.66	0.19	-0.6	-0.19	-0.48	-0.48	-0.19	0.36	0.36	0.06	0.38	-0.38	-0.29	0.48	-0.38	0.66	-0.48	-0.29	1.0***	0.48	0.36	-0.19	0.66	0.66	-0.36	0.38	-0.48	0.29	-0.48	-0.29	-0.29	-0.19
request for other kinds of support	0.48	0.32	0.4	-0.35	0.32	-0.55	-0.1	-0.4	0.48	-0.06	-0.1	0.32	-0.79*	-0.06	0.1	-0.32	0.32	-0.1	-0.6	0.48	1.0***	0.48	0.32	0.32	0.32	0.06	-0.16	-0.1	0.06	-0.1	-0.06	-0.06	0.32
clarifications	0.36	0.66	0.19	-0.06	-0.19	-0.48	0.06	-0.19	1.0***	-0.29	0.06	0.38	-0.38	0.36	-0.06	-0.38	0.66	0.06	-0.29	0.36	0.48	1.0***	0.66	0.66	0.66	-0.36	0.38	-0.48	0.29	0.06	-0.29	0.36	-0.19
referring to the rules	-0.19	-0.12	0.13	0.32	-0.12	-0.32	0.4	-0.13	0.66	-0.19	0.4	0.25	-0.25	0.66	-0.4	-0.25	-0.12	0.4	-0.19	-0.19	0.32	0.66	1.0***	-0.12	-0.12	0.19	0.25	-0.32	0.19	0.4	-0.19	0.66	-0.12
reluctance / aversion	0.66	1.0***	0.13	-0.4	-0.12	-0.32	-0.32	-0.13	0.66	-0.19	-0.32	0.25	-0.25	-0.19	0.32	-0.25	1.0***	-0.32	-0.19	0.66	0.32	0.66	-0.12	1.0***	1.0***	-0.66	0.25	-0.32	0.19	-0.32	-0.19	-0.19	-0.13
illegal advices	0.66	1.0***	0.13	-0.4	-0.12	-0.32	-0.32	-0.13	0.66	-0.19	-0.32	0.25	-0.25	-0.19	0.32	-0.25	1.0***	-0.32	-0.19	0.66	0.32	0.66	-0.12	1.0***	1.0***	-0.66	0.25	-0.32	0.19	-0.32	-0.19	-0.19	-0.13
request for information	-0.36	-0.66	-0.19	0.6	0.19	-0.06	0.48	0.19	-0.36	-0.36	-0.06	0.19	-0.19	0.29	0.06	-0.19	-0.66	0.48	0.29	-0.36	0.06	-0.36	0.19	-0.66	-0.66	1.0***	0.19	0.48	-0.29	0.48	0.29	0.29	0.19
empathy / compassion	0.38	0.25	-0.25	0.32	-0.5	-0.32	0.16	0.25	0.38	-0.19	0.16	0.5	0.0	0.38	0.32	-0.5	0.25	0.16	0.38	0.38	-0.16	0.38	0.25	0.25	0.25	0.19	1.0***	-0.32	0.19	0.16	-0.19	0.38	-0.5
request for opinions / suggestions	-0.48	-0.32	-0.4	0.35	0.4	0.55	0.55	0.4	-0.48	-0.48	-0.8**	-0.32	0.32	-0.48	0.35	-0.16	-0.32	0.1	0.6	-0.48	-0.1	-0.48	-0.32	-0.32	-0.32	0.48	-0.32	1.0***	-0.06	0.1	0.6	-0.48	0.4
sharing self disclosure	0.29	0.19	-0.19	-0.48	-0.66	-0.06	-0.06	0.19	0.29	0.29	-0.06	0.19	0.38	-0.36	0.6	-0.19	0.19	-0.06	0.29	0.29	0.06	0.29	0.19	0.19	0.19	-0.29	0.19	-0.06	1.0***	-0.6	0.29	-0.36	-0.66
behaviors promotion	-0.48	-0.32	-0.4	0.8**	0.4	0.1	0.55	0.4	0.06	-0.48	0.1	-0.32	-0.16	0.6	-0.55	-0.16	-0.32	0.55	0.06	-0.48	-0.1	0.06	0.4	-0.32	-0.32	0.48	0.16	0.1	-0.6	1.0***	-0.48	0.6	0.4
referral	-0.29	-0.19	0.19	-0.06	-0.19	0.06	0.06	-0.19	-0.29	-0.29	-0.48	0.38	0.19	-0.29	0.48	0.19	-0.19	0.06	0.36	-0.29	-0.06	-0.29	-0.19	-0.19	-0.19	0.29	-0.19	0.6	0.29	-0.48	1.0***	-0.29	-0.19
disagreement	-0.29	-0.19	0.19	0.48	-0.19	-0.48	0.06	-0.19	0.36	-0.29	0.6	0.38	-0.38	1.0***	-0.6	0.19	-0.19	0.6	-0.29	-0.29	-0.06	0.36	0.66	-0.19	-0.19	0.29	0.38	-0.48	-0.36	0.6	-0.29	1.0***	-0.19
rejection	-0.19	-0.13	0.13	0.32	1.0***	0.4	0.4	-0.13	-0.19	-0.19	-0.32	-0.5	-0.25	-0.19	-0.4	-0.25	-0.13	-0.32	-0.19	-0.19	0.32	-0.19	-0.12	-0.13	-0.13	0.19	-0.5	0.4	-0.66	0.4	-0.19	-0.19	1.0***

## Sheet: codes (PSU + not HQ)
	instrumental	informational	practical tricks	related to medication	related to professional help	related to side effects	acceptance	positive	negative	network	encouraging disclosure	requesting engagement	appreciation / gratitude	small talks / socializing	encouragement / motivation	situation appraisal	presence / companion	request for other kinds of support	clarifications	referring to the rules	request for information	empathy / compassion	request for opinions / suggestions	behaviors promotion	referral	disagreement
instrumental	1.0***	0.25	-0.61	-0.61	-0.61	-0.25	-0.25	0.61	0.41	0.41	-0.61	-0.25	0.41	-0.25	-0.41	-0.41	1.0***	0.61	-0.25	-0.25	0.25	0.25	-0.41	-0.41	-0.25	-0.25
informational	0.25	1.0***	-0.41	-0.41	-0.41	-1.0***	0.25	0.41	0.61	0.61	-0.41	0.25	-0.41	0.25	-0.61	-0.61	0.25	0.41	0.25	0.25	-0.25	-0.25	-0.61	-0.61	0.25	0.25
practical tricks	-0.61	-0.41	1.0***	0.17	1.0***	0.41	0.41	-1.0***	-0.67	0.17	0.17	0.41	0.17	-0.61	0.67	0.67	-0.61	-0.17	0.41	0.41	0.61	0.61	0.67	0.67	0.41	0.41
related to medication	-0.61	-0.41	0.17	1.0***	0.17	0.41	-0.61	-0.17	-0.67	-0.67	1.0***	-0.61	0.17	0.41	-0.17	0.67	-0.61	-1.0***	-0.61	-0.61	-0.41	-0.41	0.67	-0.17	0.41	-0.61
related to professional help	-0.61	-0.41	1.0***	0.17	1.0***	0.41	0.41	-1.0***	-0.67	0.17	0.17	0.41	0.17	-0.61	0.67	0.67	-0.61	-0.17	0.41	0.41	0.61	0.61	0.67	0.67	0.41	0.41
related to side effects	-0.25	-1.0***	0.41	0.41	0.41	1.0***	-0.25	-0.41	-0.61	-0.61	0.41	-0.25	0.41	-0.25	0.61	0.61	-0.25	-0.41	-0.25	-0.25	0.25	0.25	0.61	0.61	-0.25	-0.25
acceptance	-0.25	0.25	0.41	-0.61	0.41	-0.25	1.0***	-0.41	0.41	0.41	-0.61	1.0***	-0.61	-0.25	0.61	-0.41	-0.25	0.61	1.0***	1.0***	0.25	0.25	-0.41	0.61	-0.25	1.0***
positive	0.61	0.41	-1.0***	-0.17	-1.0***	-0.41	-0.41	1.0***	0.67	-0.17	-0.17	-0.41	-0.17	0.61	-0.67	-0.67	0.61	0.17	-0.41	-0.41	-0.61	-0.61	-0.67	-0.67	-0.41	-0.41
negative	0.41	0.61	-0.67	-0.67	-0.67	-0.61	0.41	0.67	1.0***	0.17	-0.67	0.41	-0.67	0.41	-0.17	-1.0***	0.41	0.67	0.41	0.41	-0.41	-0.41	-1.0***	-0.17	-0.61	0.41
network	0.41	0.61	0.17	-0.67	0.17	-0.61	0.41	-0.17	0.17	1.0***	-0.67	0.41	0.17	-0.61	-0.17	-0.17	0.41	0.67	0.41	0.41	0.61	0.61	-0.17	-0.17	0.41	0.41
encouraging disclosure	-0.61	-0.41	0.17	1.0***	0.17	0.41	-0.61	-0.17	-0.67	-0.67	1.0***	-0.61	0.17	0.41	-0.17	0.67	-0.61	-1.0***	-0.61	-0.61	-0.41	-0.41	0.67	-0.17	0.41	-0.61
requesting engagement	-0.25	0.25	0.41	-0.61	0.41	-0.25	1.0***	-0.41	0.41	0.41	-0.61	1.0***	-0.61	-0.25	0.61	-0.41	-0.25	0.61	1.0***	1.0***	0.25	0.25	-0.41	0.61	-0.25	1.0***
appreciation / gratitude	0.41	-0.41	0.17	0.17	0.17	0.41	-0.61	-0.17	-0.67	0.17	0.17	-0.61	1.0***	-0.61	-0.17	0.67	0.41	-0.17	-0.61	-0.61	0.61	0.61	0.67	-0.17	0.41	-0.61
small talks / socializing	-0.25	0.25	-0.61	0.41	-0.61	-0.25	-0.25	0.61	0.41	-0.61	0.41	-0.25	-0.61	1.0***	-0.41	-0.41	-0.25	-0.41	-0.25	-0.25	-1.0***	-1.0***	-0.41	-0.41	-0.25	-0.25
encouragement / motivation	-0.41	-0.61	0.67	-0.17	0.67	0.61	0.61	-0.67	-0.17	-0.17	-0.17	0.61	-0.17	-0.41	1.0***	0.17	-0.41	0.17	0.61	0.61	0.41	0.41	0.17	1.0***	-0.41	0.61
situation appraisal	-0.41	-0.61	0.67	0.67	0.67	0.61	-0.41	-0.67	-1.0***	-0.17	0.67	-0.41	0.67	-0.41	0.17	1.0***	-0.41	-0.67	-0.41	-0.41	0.41	0.41	1.0***	0.17	0.61	-0.41
presence / companion	1.0***	0.25	-0.61	-0.61	-0.61	-0.25	-0.25	0.61	0.41	0.41	-0.61	-0.25	0.41	-0.25	-0.41	-0.41	1.0***	0.61	-0.25	-0.25	0.25	0.25	-0.41	-0.41	-0.25	-0.25
request for other kinds of support	0.61	0.41	-0.17	-1.0***	-0.17	-0.41	0.61	0.17	0.67	0.67	-1.0***	0.61	-0.17	-0.41	0.17	-0.67	0.61	1.0***	0.61	0.61	0.41	0.41	-0.67	0.17	-0.41	0.61
clarifications	-0.25	0.25	0.41	-0.61	0.41	-0.25	1.0***	-0.41	0.41	0.41	-0.61	1.0***	-0.61	-0.25	0.61	-0.41	-0.25	0.61	1.0***	1.0***	0.25	0.25	-0.41	0.61	-0.25	1.0***
referring to the rules	-0.25	0.25	0.41	-0.61	0.41	-0.25	1.0***	-0.41	0.41	0.41	-0.61	1.0***	-0.61	-0.25	0.61	-0.41	-0.25	0.61	1.0***	1.0***	0.25	0.25	-0.41	0.61	-0.25	1.0***
request for information	0.25	-0.25	0.61	-0.41	0.61	0.25	0.25	-0.61	-0.41	0.61	-0.41	0.25	0.61	-1.0***	0.41	0.41	0.25	0.41	0.25	0.25	1.0***	1.0***	0.41	0.41	0.25	0.25
empathy / compassion	0.25	-0.25	0.61	-0.41	0.61	0.25	0.25	-0.61	-0.41	0.61	-0.41	0.25	0.61	-1.0***	0.41	0.41	0.25	0.41	0.25	0.25	1.0***	1.0***	0.41	0.41	0.25	0.25
request for opinions / suggestions	-0.41	-0.61	0.67	0.67	0.67	0.61	-0.41	-0.67	-1.0***	-0.17	0.67	-0.41	0.67	-0.41	0.17	1.0***	-0.41	-0.67	-0.41	-0.41	0.41	0.41	1.0***	0.17	0.61	-0.41
behaviors promotion	-0.41	-0.61	0.67	-0.17	0.67	0.61	0.61	-0.67	-0.17	-0.17	-0.17	0.61	-0.17	-0.41	1.0***	0.17	-0.41	0.17	0.61	0.61	0.41	0.41	0.17	1.0***	-0.41	0.61
referral	-0.25	0.25	0.41	0.41	0.41	-0.25	-0.25	-0.41	-0.61	0.41	0.41	-0.25	0.41	-0.25	-0.41	0.61	-0.25	-0.41	-0.25	-0.25	0.25	0.25	0.61	-0.41	1.0***	-0.25
disagreement	-0.25	0.25	0.41	-0.61	0.41	-0.25	1.0***	-0.41	0.41	0.41	-0.61	1.0***	-0.61	-0.25	0.61	-0.41	-0.25	0.61	1.0***	1.0***	0.25	0.25	-0.41	0.61	-0.25	1.0***

## Sheet: codes (HQ)
	instrumental	tangible	informational	practical tricks	warnings	related to medication	related to professional help	acceptance	positive	negative	network	encouraging disclosure	requesting engagement	appreciation / gratitude	small talks / socializing	relationship	encouragement / motivation	situation appraisal	presence / companion	request for other kinds of support	clarifications	reluctance / aversion	tension release / jokes	illegal advices	request for information	empathy / compassion	offering hope	request for opinions / suggestions	compliment	sharing self disclosure	behaviors promotion	referral	sarcastic comments	disagreement	rejection
instrumental	1.0***	0.42	0.26	-0.35	-0.17	-0.21	-0.41	0.42	0.19	0.12	0.21	-0.11	0.42	0.55*	0.28	0.68**	-0.26	-0.21	0.68**	0.19	0.68**	0.68**	-0.11	0.68**	-0.12	0.3	-0.17	-0.21	0.12	0.35	0.28	0.42	-0.17	-0.17	-0.11
tangible	0.42	1.0***	0.26	0.06	-0.17	-0.21	-0.41	1.0***	-0.26	-0.3	0.21	-0.11	-0.17	0.12	-0.21	0.68**	-0.26	-0.21	0.68**	0.65*	0.68**	0.68**	0.68**	0.68**	-0.55*	0.3	-0.17	0.28	0.12	-0.06	-0.21	-0.17	0.42	0.42	-0.11
informational	0.26	0.26	1.0***	-0.09	-0.19	0.33	-0.0	0.26	0.05	0.47	0.06	-0.44	0.26	0.14	0.33	0.18	0.05	0.33	0.18	0.4	0.18	0.18	0.18	0.18	0.19	0.52	-0.65*	0.33	-0.19	0.09	0.33	0.26	0.26	0.26	0.18
practical tricks	-0.35	0.06	-0.09	1.0***	0.47	0.25	-0.0	0.06	-0.23	-0.34	-0.25	-0.24	0.06	-0.34	-0.1	-0.24	0.09	-0.45	-0.24	0.09	-0.24	-0.24	0.32	-0.24	-0.26	0.04	0.06	0.25	0.26	-0.71**	0.25	-0.35	0.06	0.47	0.32
warnings	-0.17	-0.17	-0.19	0.47	1.0***	0.28	0.0	-0.17	-0.26	-0.3	-0.28	-0.11	-0.17	-0.3	-0.21	-0.11	0.19	-0.21	-0.11	0.19	-0.11	-0.11	-0.11	-0.11	-0.12	-0.55*	-0.17	0.28	0.12	-0.47	0.28	-0.17	-0.17	-0.17	0.68**
related to medication	-0.21	-0.21	0.33	0.25	0.28	1.0***	0.52	-0.21	-0.33	-0.03	-0.58*	-0.14	-0.21	-0.03	-0.27	-0.14	0.06	0.15	-0.14	0.06	-0.14	-0.14	-0.14	-0.14	0.03	0.03	-0.21	0.15	-0.03	-0.25	0.15	-0.21	0.28	-0.21	0.53
related to professional help	-0.41	-0.41	-0.0	-0.0	0.0	0.52	1.0***	-0.41	0.32	0.15	-0.17	-0.28	-0.41	-0.15	-0.52	-0.28	-0.32	0.52	-0.28	-0.32	-0.28	-0.28	-0.28	-0.28	0.15	0.15	0.41	-0.17	-0.15	0.0	-0.17	-0.41	0.0	-0.41	0.28
acceptance	0.42	1.0***	0.26	0.06	-0.17	-0.21	-0.41	1.0***	-0.26	-0.3	0.21	-0.11	-0.17	0.12	-0.21	0.68**	-0.26	-0.21	0.68**	0.65*	0.68**	0.68**	0.68**	0.68**	-0.55*	0.3	-0.17	0.28	0.12	-0.06	-0.21	-0.17	0.42	0.42	-0.11
positive	0.19	-0.26	0.05	-0.23	-0.26	-0.33	0.32	-0.26	1.0***	0.52	0.33	-0.18	0.19	0.19	0.06	-0.18	-0.4	0.44	-0.18	-0.4	-0.18	-0.18	-0.18	-0.18	0.47	0.47	0.19	-0.33	0.19	0.55*	0.06	0.19	-0.26	-0.26	-0.18
negative	0.12	-0.3	0.47	-0.34	-0.3	-0.03	0.15	-0.3	0.52	1.0***	0.39	-0.21	0.55*	0.07	0.34	-0.21	0.19	0.7**	-0.21	-0.47	-0.21	-0.21	-0.21	-0.21	0.56*	0.56*	-0.3	-0.39	0.07	0.34	0.34	0.12	0.12	0.12	-0.21
network	0.21	0.21	0.06	-0.25	-0.28	-0.58*	-0.17	0.21	0.33	0.39	1.0***	-0.53	0.21	0.39	0.27	0.14	0.33	0.27	0.14	-0.06	0.14	0.14	0.14	0.14	-0.03	0.34	0.21	-0.15	0.39	0.25	-0.15	0.21	0.21	0.21	-0.53
encouraging disclosure	-0.11	-0.11	-0.44	-0.24	-0.11	-0.14	-0.28	-0.11	-0.18	-0.21	-0.53	1.0***	-0.11	-0.21	-0.14	-0.08	-0.18	-0.14	-0.08	-0.18	-0.08	-0.08	-0.08	-0.08	0.21	-0.37	-0.11	-0.14	-0.21	0.24	-0.14	-0.11	-0.11	-0.11	-0.08
requesting engagement	0.42	-0.17	0.26	0.06	-0.17	-0.21	-0.41	-0.17	0.19	0.55*	0.21	-0.11	1.0***	0.12	0.78***	-0.11	0.19	-0.21	-0.11	-0.26	-0.11	-0.11	-0.11	-0.11	0.3	0.3	-0.17	-0.21	0.12	-0.06	0.78***	0.42	-0.17	0.42	-0.11
appreciation / gratitude	0.55*	0.12	0.14	-0.34	-0.3	-0.03	-0.15	0.12	0.19	0.07	0.39	-0.21	0.12	1.0***	0.34	0.37	0.19	-0.03	0.37	0.19	0.37	0.37	-0.21	0.37	0.24	0.24	0.12	-0.03	0.38	0.65*	-0.03	0.55*	0.12	-0.3	-0.21
small talks / socializing	0.28	-0.21	0.33	-0.1	-0.21	-0.27	-0.52	-0.21	0.06	0.34	0.27	-0.14	0.78***	0.34	1.0***	-0.14	0.44	-0.27	-0.14	0.06	-0.14	-0.14	-0.14	-0.14	0.39	0.03	-0.21	0.15	-0.03	0.1	0.58*	0.78***	-0.21	0.28	-0.14
relationship	0.68**	0.68**	0.18	-0.24	-0.11	-0.14	-0.28	0.68**	-0.18	-0.21	0.14	-0.08	-0.11	0.37	-0.14	1.0***	-0.18	-0.14	1.0***	0.44	1.0***	1.0***	-0.08	1.0***	-0.37	0.21	-0.11	-0.14	-0.21	0.24	-0.14	-0.11	-0.11	-0.11	-0.08
encouragement / motivation	-0.26	-0.26	0.05	0.09	0.19	0.06	-0.32	-0.26	-0.4	0.19	0.33	-0.18	0.19	0.19	0.44	-0.18	1.0***	0.06	-0.18	-0.05	-0.18	-0.18	-0.18	-0.18	0.14	-0.19	-0.26	0.06	0.19	-0.09	0.06	0.19	0.19	0.19	-0.18
situation appraisal	-0.21	-0.21	0.33	-0.45	-0.21	0.15	0.52	-0.21	0.44	0.7**	0.27	-0.14	-0.21	-0.03	-0.27	-0.14	0.06	1.0***	-0.14	-0.33	-0.14	-0.14	-0.14	-0.14	0.39	0.39	-0.21	-0.27	-0.03	0.45	-0.27	-0.21	0.28	-0.21	-0.14
presence / companion	0.68**	0.68**	0.18	-0.24	-0.11	-0.14	-0.28	0.68**	-0.18	-0.21	0.14	-0.08	-0.11	0.37	-0.14	1.0***	-0.18	-0.14	1.0***	0.44	1.0***	1.0***	-0.08	1.0***	-0.37	0.21	-0.11	-0.14	-0.21	0.24	-0.14	-0.11	-0.11	-0.11	-0.08
request for other kinds of support	0.19	0.65*	0.4	0.09	0.19	0.06	-0.32	0.65*	-0.4	-0.47	-0.06	-0.18	-0.26	0.19	0.06	0.44	-0.05	-0.33	0.44	1.0***	0.44	0.44	0.44	0.44	-0.19	-0.19	-0.26	0.83***	-0.14	-0.09	0.06	0.19	0.19	0.19	0.44
clarifications	0.68**	0.68**	0.18	-0.24	-0.11	-0.14	-0.28	0.68**	-0.18	-0.21	0.14	-0.08	-0.11	0.37	-0.14	1.0***	-0.18	-0.14	1.0***	0.44	1.0***	1.0***	-0.08	1.0***	-0.37	0.21	-0.11	-0.14	-0.21	0.24	-0.14	-0.11	-0.11	-0.11	-0.08
reluctance / aversion	0.68**	0.68**	0.18	-0.24	-0.11	-0.14	-0.28	0.68**	-0.18	-0.21	0.14	-0.08	-0.11	0.37	-0.14	1.0***	-0.18	-0.14	1.0***	0.44	1.0***	1.0***	-0.08	1.0***	-0.37	0.21	-0.11	-0.14	-0.21	0.24	-0.14	-0.11	-0.11	-0.11	-0.08
tension release / jokes	-0.11	0.68**	0.18	0.32	-0.11	-0.14	-0.28	0.68**	-0.18	-0.21	0.14	-0.08	-0.11	-0.21	-0.14	-0.08	-0.18	-0.14	-0.08	0.44	-0.08	-0.08	1.0***	-0.08	-0.37	0.21	-0.11	0.53	0.37	-0.32	-0.14	-0.11	0.68**	0.68**	-0.08
illegal advices	0.68**	0.68**	0.18	-0.24	-0.11	-0.14	-0.28	0.68**	-0.18	-0.21	0.14	-0.08	-0.11	0.37	-0.14	1.0***	-0.18	-0.14	1.0***	0.44	1.0***	1.0***	-0.08	1.0***	-0.37	0.21	-0.11	-0.14	-0.21	0.24	-0.14	-0.11	-0.11	-0.11	-0.08
request for information	-0.12	-0.55*	0.19	-0.26	-0.12	0.03	0.15	-0.55*	0.47	0.56*	-0.03	0.21	0.3	0.24	0.39	-0.37	0.14	0.39	-0.37	-0.19	-0.37	-0.37	-0.37	-0.37	1.0***	0.07	-0.12	0.03	-0.07	0.56*	0.39	0.3	-0.12	-0.12	0.21
empathy / compassion	0.3	0.3	0.52	0.04	-0.55*	0.03	0.15	0.3	0.47	0.56*	0.34	-0.37	0.3	0.24	0.03	0.21	-0.19	0.39	0.21	-0.19	0.21	0.21	0.21	0.21	0.07	1.0***	-0.12	-0.34	0.24	0.26	0.03	-0.12	0.3	0.3	-0.37
offering hope	-0.17	-0.17	-0.65*	0.06	-0.17	-0.21	0.41	-0.17	0.19	-0.3	0.21	-0.11	-0.17	0.12	-0.21	-0.11	-0.26	-0.21	-0.11	-0.26	-0.11	-0.11	-0.11	-0.11	-0.12	-0.12	1.0***	-0.21	0.12	-0.06	-0.21	-0.17	-0.17	-0.17	-0.11
request for opinions / suggestions	-0.21	0.28	0.33	0.25	0.28	0.15	-0.17	0.28	-0.33	-0.39	-0.15	-0.14	-0.21	-0.03	0.15	-0.14	0.06	-0.27	-0.14	0.83***	-0.14	-0.14	0.53	-0.14	0.03	-0.34	-0.21	1.0***	-0.03	-0.25	0.15	0.28	0.28	0.28	0.53
compliment	0.12	0.12	-0.19	0.26	0.12	-0.03	-0.15	0.12	0.19	0.07	0.39	-0.21	0.12	0.38	-0.03	-0.21	0.19	-0.03	-0.21	-0.14	-0.21	-0.21	0.37	-0.21	-0.07	0.24	0.12	-0.03	1.0***	0.04	-0.03	0.12	0.55*	0.12	-0.21
sharing self disclosure	0.35	-0.06	0.09	-0.71**	-0.47	-0.25	0.0	-0.06	0.55*	0.34	0.25	0.24	-0.06	0.65*	0.1	0.24	-0.09	0.45	0.24	-0.09	0.24	0.24	-0.32	0.24	0.56*	0.26	-0.06	-0.25	0.04	1.0***	-0.25	0.35	-0.06	-0.47	-0.32
behaviors promotion	0.28	-0.21	0.33	0.25	0.28	0.15	-0.17	-0.21	0.06	0.34	-0.15	-0.14	0.78***	-0.03	0.58*	-0.14	0.06	-0.27	-0.14	0.06	-0.14	-0.14	-0.14	-0.14	0.39	0.03	-0.21	0.15	-0.03	-0.25	1.0***	0.28	-0.21	0.28	0.53
referral	0.42	-0.17	0.26	-0.35	-0.17	-0.21	-0.41	-0.17	0.19	0.12	0.21	-0.11	0.42	0.55*	0.78***	-0.11	0.19	-0.21	-0.11	0.19	-0.11	-0.11	-0.11	-0.11	0.3	-0.12	-0.17	0.28	0.12	0.35	0.28	1.0***	-0.17	-0.17	-0.11
sarcastic comments	-0.17	0.42	0.26	0.06	-0.17	0.28	0.0	0.42	-0.26	0.12	0.21	-0.11	-0.17	0.12	-0.21	-0.11	0.19	0.28	-0.11	0.19	-0.11	-0.11	0.68**	-0.11	-0.12	0.3	-0.17	0.28	0.55*	-0.06	-0.21	-0.17	1.0***	0.42	-0.11
disagreement	-0.17	0.42	0.26	0.47	-0.17	-0.21	-0.41	0.42	-0.26	0.12	0.21	-0.11	0.42	-0.3	0.28	-0.11	0.19	-0.21	-0.11	0.19	-0.11	-0.11	0.68**	-0.11	-0.12	0.3	-0.17	0.28	0.12	-0.47	0.28	-0.17	0.42	1.0***	-0.11
rejection	-0.11	-0.11	0.18	0.32	0.68**	0.53	0.28	-0.11	-0.18	-0.21	-0.53	-0.08	-0.11	-0.21	-0.14	-0.08	-0.18	-0.14	-0.08	0.44	-0.08	-0.08	-0.08	-0.08	0.21	-0.37	-0.11	0.53	-0.21	-0.32	0.53	-0.11	-0.11	-0.11	1.0***

## Sheet: codes (not HQ)
	instrumental	tangible	informational	practical tricks	warnings	related to medication	related to professional help	related to side effects	acceptance	positive	negative	network	encouraging disclosure	requesting engagement	appreciation / gratitude	small talks / socializing	verification the authenticity	relationship	confidentiality	encouragement / motivation	spiritual	situation appraisal	presence / companion	request for other kinds of support	clarifications	apologizing	referring to the rules	agression	reluctance / aversion	tension release / jokes	illegal advices	request for information	empathy / compassion	offering hope	request for opinions / suggestions	compliment	sharing self disclosure	behaviors promotion	referral	sarcastic comments	disagreement	rejection
instrumental	1.0***	-0.13	0.05	-0.03	-0.09	0.24	0.05	0.0	0.18	0.47**	0.27	0.14	0.09	-0.09	-0.22	0.38*	-0.09	-0.13	-0.16	-0.03	-0.04	-0.31*	0.04	0.19	0.0	0.05	0.05	0.45**	0.26	-0.13	-0.09	0.26	-0.12	0.29	-0.03	0.17	-0.09	-0.03	0.24	0.38*	-0.09	0.13
tangible	-0.13	1.0***	0.22	0.01	-0.03	0.03	-0.04	-0.07	-0.07	0.07	-0.13	0.14	-0.14	-0.03	-0.06	0.23	-0.03	-0.05	-0.06	0.23	-0.08	-0.12	0.2	0.05	-0.07	-0.06	-0.06	-0.08	-0.03	0.48**	-0.03	0.14	0.13	-0.08	0.34*	0.32*	0.14	0.16	-0.19	-0.09	-0.03	-0.05
informational	0.05	0.22	1.0***	0.14	0.15	0.14	0.28	0.0	0.0	-0.05	0.16	0.25	0.45**	0.15	-0.0	-0.13	0.15	0.22	0.27	0.05	0.21	0.22	0.31*	-0.05	0.0	-0.09	-0.09	-0.21	0.15	0.0	-0.15	0.15	0.1	-0.07	0.45**	-0.2	0.15	-0.06	0.32*	-0.13	0.15	-0.22
practical tricks	-0.03	0.01	0.14	1.0***	0.16	0.27	0.42**	0.17	0.17	-0.11	-0.34*	0.32*	-0.02	0.16	0.34*	0.15	0.16	-0.21	-0.08	0.18	-0.2	0.35*	-0.17	0.18	0.01	0.1	-0.08	0.23	0.16	0.01	-0.15	0.32*	0.48***	0.09	0.18	0.13	0.52***	0.31*	0.09	0.28	0.16	-0.21
warnings	-0.09	-0.03	0.15	0.16	1.0***	-0.13	-0.18	0.48***	-0.05	-0.11	-0.09	-0.24	-0.1	-0.02	0.12	-0.06	1.0***	-0.03	-0.04	-0.15	-0.05	-0.08	-0.07	-0.12	-0.05	-0.04	-0.04	-0.05	-0.02	-0.03	-0.02	-0.24	0.09	-0.05	-0.1	-0.1	0.1	0.3*	-0.13	-0.06	-0.02	-0.03
related to medication	0.24	0.03	0.14	0.27	-0.13	1.0***	0.54***	0.2	-0.12	0.24	0.03	0.16	0.44**	-0.13	0.09	0.32*	-0.13	-0.19	-0.24	-0.28	-0.02	0.18	-0.38*	-0.13	-0.12	-0.24	-0.05	0.27	-0.13	0.25	0.17	0.36*	-0.08	0.12	0.54***	-0.1	0.16	-0.33*	0.26	0.05	-0.13	0.03
related to professional help	0.05	-0.04	0.28	0.42**	-0.18	0.54***	1.0***	0.1	0.1	0.01	-0.16	0.47**	0.34*	0.13	0.04	0.06	-0.18	0.18	0.23	0.05	0.3*	0.23	-0.02	0.09	0.1	0.04	0.04	0.15	-0.18	0.18	0.13	0.37*	0.11	0.3*	0.34*	-0.13	0.07	-0.15	0.54***	0.2	0.13	-0.04
related to side effects	0.0	-0.07	0.0	0.17	0.48***	0.2	0.1	1.0***	0.18	-0.23	0.0	-0.14	-0.03	-0.05	0.07	-0.13	0.48***	-0.07	-0.09	0.01	0.14	0.02	-0.14	-0.09	-0.1	-0.09	0.23	0.14	-0.05	0.31*	0.48***	0.03	0.02	-0.11	-0.03	-0.22	0.2	0.23	-0.28	-0.13	-0.05	0.31*
acceptance	0.18	-0.07	0.0	0.17	-0.05	-0.12	0.1	0.18	1.0***	-0.23	0.0	0.03	-0.03	0.48***	-0.25	-0.13	-0.05	-0.07	-0.09	0.01	0.14	-0.17	0.08	0.07	0.18	-0.09	0.23	-0.11	-0.05	-0.07	-0.05	0.03	0.19	-0.11	-0.2	-0.05	0.03	0.23	-0.28	-0.13	0.48***	-0.07
positive	0.47**	0.07	-0.05	-0.11	-0.11	0.24	0.01	-0.23	-0.23	1.0***	0.47**	0.36*	-0.05	-0.11	0.05	0.55***	-0.11	-0.16	-0.0	-0.21	-0.26	-0.39**	-0.05	0.32*	0.11	0.19	-0.0	0.2	-0.11	0.07	-0.11	0.36*	-0.1	0.2	0.06	0.33*	0.15	-0.25	0.15	0.27	-0.11	0.07
negative	0.27	-0.13	0.16	-0.34*	-0.09	0.03	-0.16	0.0	0.0	0.47**	1.0***	0.14	0.09	0.26	-0.33*	-0.08	-0.09	-0.13	-0.16	-0.34*	-0.21	-0.31*	-0.11	0.19	0.0	-0.16	0.26	0.12	0.26	0.13	0.26	0.26	-0.24	-0.21	-0.03	0.06	0.03	-0.03	-0.19	-0.08	0.26	0.13
network	0.14	0.14	0.25	0.32*	-0.24	0.16	0.47**	-0.14	0.03	0.36*	0.14	1.0***	0.09	0.1	0.24	0.11	-0.24	0.14	0.18	-0.08	0.07	0.23	0.15	0.31*	0.03	0.18	0.18	0.07	-0.24	0.14	0.1	0.67***	0.27	0.23	0.2	0.12	0.45**	-0.04	0.36*	-0.03	0.1	0.14
encouraging disclosure	0.09	-0.14	0.45**	-0.02	-0.1	0.44**	0.34*	-0.03	-0.03	-0.05	0.09	0.09	1.0***	-0.1	-0.03	-0.11	-0.1	0.34*	0.22	-0.32*	0.08	0.6***	0.13	-0.31*	-0.2	-0.18	-0.18	-0.23	-0.1	-0.14	-0.1	0.2	-0.05	0.08	0.56***	-0.34*	-0.02	-0.2	0.44**	-0.26	-0.1	-0.14
requesting engagement	-0.09	-0.03	0.15	0.16	-0.02	-0.13	0.13	-0.05	0.48***	-0.11	0.26	0.1	-0.1	1.0***	-0.2	-0.06	-0.02	-0.03	-0.04	0.16	-0.05	-0.08	-0.07	0.19	0.48***	-0.04	0.56***	-0.05	-0.02	-0.03	-0.02	0.1	0.09	-0.05	-0.1	-0.1	0.1	0.3*	-0.13	-0.06	1.0***	-0.03
appreciation / gratitude	-0.22	-0.06	-0.0	0.34*	0.12	0.09	0.04	0.07	-0.25	0.05	-0.33*	0.24	-0.03	-0.2	1.0***	0.03	0.12	0.16	0.2	0.25	0.12	0.41**	0.07	0.31*	-0.25	-0.17	-0.36*	-0.03	-0.2	-0.06	-0.2	0.13	0.28	0.27	0.08	0.01	0.44**	-0.32*	0.09	0.03	-0.2	-0.29
small talks / socializing	0.38*	0.23	-0.13	0.15	-0.06	0.32*	0.06	-0.13	-0.13	0.55***	-0.08	0.11	-0.11	-0.06	0.03	1.0***	-0.06	-0.09	-0.11	0.15	-0.14	-0.22	-0.17	0.23	0.1	0.16	0.16	0.48***	-0.06	0.23	-0.06	0.11	-0.05	0.48***	-0.11	0.3	0.26	-0.04	0.19	0.42**	-0.06	0.23
verification the authenticity	-0.09	-0.03	0.15	0.16	1.0***	-0.13	-0.18	0.48***	-0.05	-0.11	-0.09	-0.24	-0.1	-0.02	0.12	-0.06	1.0***	-0.03	-0.04	-0.15	-0.05	-0.08	-0.07	-0.12	-0.05	-0.04	-0.04	-0.05	-0.02	-0.03	-0.02	-0.24	0.09	-0.05	-0.1	-0.1	0.1	0.3*	-0.13	-0.06	-0.02	-0.03
relationship	-0.13	-0.05	0.22	-0.21	-0.03	-0.19	0.18	-0.07	-0.07	-0.16	-0.13	0.14	0.34*	-0.03	0.16	-0.09	-0.03	1.0***	0.81***	0.23	0.61***	0.4**	0.5***	0.28	-0.07	-0.06	-0.06	-0.08	-0.03	-0.05	-0.03	0.14	0.13	0.61***	-0.14	-0.15	0.14	-0.11	0.25	-0.09	-0.03	-0.05
confidentiality	-0.16	-0.06	0.27	-0.08	-0.04	-0.24	0.23	-0.09	-0.09	-0.0	-0.16	0.18	0.22	-0.04	0.2	-0.11	-0.04	0.81***	1.0***	0.28	0.47**	0.28	0.62***	0.16	0.23	0.28	-0.07	-0.1	-0.04	-0.06	-0.04	0.18	0.17	0.47**	0.02	-0.18	0.18	-0.14	0.31*	0.16	-0.04	-0.06
encouragement / motivation	-0.03	0.23	0.05	0.18	-0.15	-0.28	0.05	0.01	0.01	-0.21	-0.34*	-0.08	-0.32*	0.16	0.25	0.15	-0.15	0.23	0.28	1.0***	0.23	0.02	0.21	0.36*	0.01	-0.08	-0.08	0.23	0.16	0.01	-0.15	-0.18	0.07	0.37*	-0.22	0.13	0.02	0.08	-0.01	0.42**	0.16	-0.21
spiritual	-0.04	-0.08	0.21	-0.2	-0.05	-0.02	0.3*	0.14	0.14	-0.26	-0.21	0.07	0.08	-0.05	0.12	-0.14	-0.05	0.61***	0.47**	0.23	1.0***	0.15	0.24	0.16	0.14	-0.1	-0.1	-0.13	-0.05	-0.08	-0.05	-0.08	0.22	0.32*	-0.23	-0.24	-0.08	-0.18	0.12	-0.14	-0.05	-0.08
situation appraisal	-0.31*	-0.12	0.22	0.35*	-0.08	0.18	0.23	0.02	-0.17	-0.39**	-0.31*	0.23	0.6***	-0.08	0.41**	-0.22	-0.08	0.4**	0.28	0.02	0.15	1.0***	0.06	-0.1	-0.17	-0.15	-0.15	-0.19	-0.08	-0.12	-0.08	0.23	0.33*	0.15	0.36*	-0.37*	0.35*	-0.01	0.29	-0.22	-0.08	-0.12
presence / companion	0.04	0.2	0.31*	-0.17	-0.07	-0.38*	-0.02	-0.14	0.08	-0.05	-0.11	0.15	0.13	-0.07	0.07	-0.17	-0.07	0.5***	0.62***	0.21	0.24	0.06	1.0***	0.17	0.08	0.13	-0.12	-0.16	-0.07	-0.09	-0.07	0.01	0.13	0.24	-0.01	0.1	0.15	-0.07	0.12	0.01	-0.07	-0.09
request for other kinds of support	0.19	0.05	-0.05	0.18	-0.12	-0.13	0.09	-0.09	0.07	0.32*	0.19	0.31*	-0.31*	0.19	0.31*	0.23	-0.12	0.28	0.16	0.36*	0.16	-0.1	0.17	1.0***	-0.09	-0.21	-0.03	0.3*	0.19	0.05	-0.12	0.31*	0.28	0.45**	-0.41**	0.46**	0.41**	-0.06	-0.03	0.36*	0.19	-0.17
clarifications	0.0	-0.07	0.0	0.01	-0.05	-0.12	0.1	-0.1	0.18	0.11	0.0	0.03	-0.2	0.48***	-0.25	0.1	-0.05	-0.07	0.23	0.01	0.14	-0.17	0.08	-0.09	1.0***	0.54***	0.54***	-0.11	-0.05	-0.07	-0.05	0.03	0.02	-0.11	-0.03	-0.22	0.03	0.23	0.04	0.1	0.48***	0.31*
apologizing	0.05	-0.06	-0.09	0.1	-0.04	-0.24	0.04	-0.09	-0.09	0.19	-0.16	0.18	-0.18	-0.04	-0.17	0.16	-0.04	-0.06	0.28	-0.08	-0.1	-0.15	0.13	-0.21	0.54***	1.0***	0.28	-0.1	-0.04	-0.06	-0.04	0.18	-0.04	-0.1	0.02	0.01	-0.02	0.31*	0.13	0.16	-0.04	0.37*
referring to the rules	0.05	-0.06	-0.09	-0.08	-0.04	-0.05	0.04	0.23	0.23	-0.0	0.26	0.18	-0.18	0.56***	-0.36*	0.16	-0.04	-0.06	-0.07	-0.08	-0.1	-0.15	-0.12	-0.03	0.54***	0.28	1.0***	0.19	-0.04	0.37*	0.56***	0.18	-0.24	-0.1	-0.18	-0.18	0.18	0.31*	-0.05	-0.11	0.56***	0.81***
agression	0.45**	-0.08	-0.21	0.23	-0.05	0.27	0.15	0.14	-0.11	0.2	0.12	0.07	-0.23	-0.05	-0.03	0.48***	-0.05	-0.08	-0.1	0.23	-0.13	-0.19	-0.16	0.3*	-0.11	-0.1	0.19	1.0***	0.43**	0.27	0.43**	0.23	0.06	0.55***	-0.23	0.37*	0.23	-0.0	0.12	0.69***	-0.05	0.27
reluctance / aversion	0.26	-0.03	0.15	0.16	-0.02	-0.13	-0.18	-0.05	-0.05	-0.11	0.26	-0.24	-0.1	-0.02	-0.2	-0.06	-0.02	-0.03	-0.04	0.16	-0.05	-0.08	-0.07	0.19	-0.05	-0.04	-0.04	0.43**	1.0***	-0.03	-0.02	0.1	0.09	-0.05	-0.1	0.22	0.1	0.3*	-0.13	0.38*	-0.02	-0.03
tension release / jokes	-0.13	0.48**	0.0	0.01	-0.03	0.25	0.18	0.31*	-0.07	0.07	0.13	0.14	-0.14	-0.03	-0.06	0.23	-0.03	-0.05	-0.06	0.01	-0.08	-0.12	-0.09	0.05	-0.07	-0.06	0.37*	0.27	-0.03	1.0***	0.7***	0.14	-0.11	-0.08	0.1	0.09	0.14	-0.11	-0.19	-0.09	-0.03	0.48**
illegal advices	-0.09	-0.03	-0.15	-0.15	-0.02	0.17	0.13	0.48***	-0.05	-0.11	0.26	0.1	-0.1	-0.02	-0.2	-0.06	-0.02	-0.03	-0.04	-0.15	-0.05	-0.08	-0.07	-0.12	-0.05	-0.04	0.56***	0.43**	-0.02	0.7***	1.0***	0.1	-0.25	-0.05	-0.1	-0.1	0.1	-0.08	-0.13	-0.06	-0.02	0.7***
request for information	0.26	0.14	0.15	0.32*	-0.24	0.36*	0.37*	0.03	0.03	0.36*	0.26	0.67***	0.2	0.1	0.13	0.11	-0.24	0.14	0.18	-0.18	-0.08	0.23	0.01	0.31*	0.03	0.18	0.18	0.23	0.1	0.14	0.1	1.0***	0.27	0.23	0.42**	0.12	0.56***	0.2	0.16	0.11	0.1	0.14
empathy / compassion	-0.12	0.13	0.1	0.48***	0.09	-0.08	0.11	0.02	0.19	-0.1	-0.24	0.27	-0.05	0.09	0.28	-0.05	0.09	0.13	0.17	0.07	0.22	0.33*	0.13	0.28	0.02	-0.04	-0.24	0.06	0.09	-0.11	-0.25	0.27	1.0***	0.22	-0.05	0.31*	0.39**	0.18	-0.08	0.09	0.09	-0.36*
offering hope	0.29	-0.08	-0.07	0.09	-0.05	0.12	0.3*	-0.11	-0.11	0.2	-0.21	0.23	0.08	-0.05	0.27	0.48***	-0.05	0.61***	0.47**	0.37*	0.32*	0.15	0.24	0.45**	-0.11	-0.1	-0.1	0.55***	-0.05	-0.08	-0.05	0.23	0.22	1.0***	-0.23	0.22	0.23	-0.18	0.41**	0.48***	-0.05	-0.08
request for opinions / suggestions	-0.03	0.34*	0.45**	0.18	-0.1	0.54***	0.34*	-0.03	-0.2	0.06	-0.03	0.2	0.56***	-0.1	0.08	-0.11	-0.1	-0.14	0.02	-0.22	-0.23	0.36*	-0.01	-0.41**	-0.03	0.02	-0.18	-0.23	-0.1	0.1	-0.1	0.42**	-0.05	-0.23	1.0***	-0.23	0.09	-0.08	0.34*	-0.11	-0.1	-0.14
compliment	0.17	0.32*	-0.2	0.13	-0.1	-0.1	-0.13	-0.22	-0.05	0.33*	0.06	0.12	-0.34*	-0.1	0.01	0.3	-0.1	-0.15	-0.18	0.13	-0.24	-0.37*	0.1	0.46**	-0.22	0.01	-0.18	0.37*	0.22	0.09	-0.1	0.12	0.31*	0.22	-0.23	1.0***	0.12	0.02	-0.2	0.3	-0.1	-0.15
sharing self disclosure	-0.09	0.14	0.15	0.52***	0.1	0.16	0.07	0.2	0.03	0.15	0.03	0.45**	-0.02	0.1	0.44**	0.26	0.1	0.14	0.18	0.02	-0.08	0.35*	0.15	0.41**	0.03	-0.02	0.18	0.23	0.1	0.14	0.1	0.56***	0.39**	0.23	0.09	0.12	1.0***	0.2	-0.04	0.11	0.1	0.14
behaviors promotion	-0.03	0.16	-0.06	0.31*	0.3*	-0.33*	-0.15	0.23	0.23	-0.25	-0.03	-0.04	-0.2	0.3*	-0.32*	-0.04	0.3*	-0.11	-0.14	0.08	-0.18	-0.01	-0.07	-0.06	0.23	0.31*	0.31*	-0.0	0.3*	-0.11	-0.08	0.2	0.18	-0.18	-0.08	0.02	0.2	1.0***	-0.33*	-0.04	0.3*	0.16
referral	0.24	-0.19	0.32*	0.09	-0.13	0.26	0.54***	-0.28	-0.28	0.15	-0.19	0.36*	0.44**	-0.13	0.09	0.19	-0.13	0.25	0.31*	-0.01	0.12	0.29	0.12	-0.03	0.04	0.13	-0.05	0.12	-0.13	-0.19	-0.13	0.16	-0.08	0.41**	0.34*	-0.2	-0.04	-0.33*	1.0***	0.32*	-0.13	0.03
sarcastic comments	0.38*	-0.09	-0.13	0.28	-0.06	0.05	0.2	-0.13	-0.13	0.27	-0.08	-0.03	-0.26	-0.06	0.03	0.42**	-0.06	-0.09	0.16	0.42**	-0.14	-0.22	0.01	0.36*	0.1	0.16	-0.11	0.69***	0.38*	-0.09	-0.06	0.11	0.09	0.48***	-0.11	0.3	0.11	-0.04	0.32*	1.0***	-0.06	-0.09
disagreement	-0.09	-0.03	0.15	0.16	-0.02	-0.13	0.13	-0.05	0.48***	-0.11	0.26	0.1	-0.1	1.0***	-0.2	-0.06	-0.02	-0.03	-0.04	0.16	-0.05	-0.08	-0.07	0.19	0.48***	-0.04	0.56***	-0.05	-0.02	-0.03	-0.02	0.1	0.09	-0.05	-0.1	-0.1	0.1	0.3*	-0.13	-0.06	1.0***	-0.03
rejection	0.13	-0.05	-0.22	-0.21	-0.03	0.03	-0.04	0.31*	-0.07	0.07	0.13	0.14	-0.14	-0.03	-0.29	0.23	-0.03	-0.05	-0.06	-0.21	-0.08	-0.12	-0.09	-0.17	0.31*	0.37*	0.81***	0.27	-0.03	0.48**	0.7***	0.14	-0.36*	-0.08	-0.14	-0.15	0.14	0.16	0.03	-0.09	-0.03	1.0***

[truncated: 4 more sheets: codes x disorders, subgroups - codes x disorders (, codes x disorders (HQ), codes x disorders (not HQ)]
